# Supplementary material for: Genetic architecture of angular leaf spot resistance in cultivated strawberry shaped by epistasis and genotype‐by‐environment interactions
Source: Plant Genome. 2026 May 6;19:e70246. doi: 10.1002/tpg2.70246 (PMC13150400; doi:10.1002/tpg2.70246)
Supplement: Supplementary file 3 — Supplemental File S1. The physical positions of 50K Axiom array SNPs corroborated by genetic mapping. SNPs were physically anchored to the ‘Camarosa’ (FaCA1; Edger et al., 2019; https://phytozome‐next.jgi.doe.gov/info/Fxananassa_v1_0_a1) and ‘UCD Royal Royce’ (FaRR1; https://phytozome‐next.jgi.doe.gov/info/FxananassaRoyalRoyce_v1_0) genomes in silico. Chromosomes were numbered using the nomenclature of Hardigan et al. (2020) and cross‐referenced to the nomenclature of Edger et al. (2019). This database includes the physical positions of SNPs identified by BLAST in the ‘Camarosa’ and ‘Royal Royce’ genomes, DNA sequences of the SNP probes, chromosome assignments and physical positions of SNPs corroborated by genetic mapping, and associated information. [file TPG2-19-e70246-s001.csv]

Axiom Array SNP Marker ID	Axiom Array SNP Marker Alias	Royal Royce Chromosome ID	Royal Royce Physical Position (bp)	Camarosa Chromosome ID	Camarosa Physical Position (bp)	50K Axiom SNP Array	Axiom Array SNP Prrobe DNA Sequence
AX-184024973		1A	525424	Fvb1-4	2513034		GCGGATTAATGAGGATCAAATATAAAGAGTGGGTG[C/T]ACAATTTGATATACTTCACCACTAAAGATACATCA
AX-184110248		1A	525472	Fvb1-4	2512986		TATACAAATTGTGTTTTTTGGTTAAGTCGAACATA[A/G]ATAAATAGTAAGGCGGATTAATGAGGATCAAATAT
AX-184682760		1A	525762	Fvb1-4	2512669		GACGTGGAAGCCGTCGGAAGTGGACATCTGTATCG[A/G]CGTCCCCAAGCCAACGTGCCTCTTTTTCTTTTTTG
AX-184849702		1A	526561	Fvb1-4	2511870		TCCGTTTCCTTCCTCATTTAAAAAGGCAGATTACA[A/C]ATTGAGTATAAGACATCAGAGTTTCTCAAATACTG
AX-184529681		1A	529105	Fvb1-4	2509343		AGAAACTGGAGTTGACATACAAGGTTGGGGAATGG[A/G]TGGCTGAAATGCAGTATAAGTATCTTGAGGTTTAA
AX-184313411		1A	530732	Fvb1-4	2507714		GGATTGTGAGCCAAATCAACAACATAGTGAAAGGA[C/T]GATATCCTACGAACCTGTTCACATTTTCCTAATTT
AX-184290620		1A	531413	Fvb1-4	2507033		GTGATACTAAACAGCGGCACCAAAGTCTCTTGAAT[C/T]TGTGACGTGTACAGTTAGACAAAATGCTAATGCAG
AX-184424452		1A	532077	Fvb1-4	2506369		AAATTTTCCGATATAGGACCGTCGCTTTCAGAAGT[A/G]GATAGTTCCTGTACAACTTTCTCCAATCCTTTACT
AX-184139978		1A	532398	Fvb1-4	2506048		GAAAAAGTTTCTAAGAGACTAGACACACTGAGCAT[A/C]TAAGCCAGTGTGACCCTTCCTCATGTAAGTCCATA
AX-184204361		1A	546817	Fvb1-4	2491137		ATTAATAAACAATTTACTTATGGGTATGGAACTTT[A/G]GGATTTACTTTCAAAGCTTTTCAAAGCTCAGAATT
AX-184132118		1A	548919	Fvb1-4	2489029		GGGGACATCCGATAAAATTAGAACAATAAAGAGAA[G/T]ATTAGCATGGTCCCTGCGTAAGGATGACATGCATT
AX-184132117		1A	551655	Fvb1-4	2486278		ATAAGTAACTAAAAAATACAATTGCACACACTAAA[A/G]CAATCTTTATGAGGTCAAGAAGAACTGTGATGCAT
AX-184716209		1A	556010	Fvb1-4	2481768		TTTCGGACACGTGTGAGGTTTCGCATGGGTTTCGG[A/C]TACAGCGCATGCGGACGATGGGGTTATTACGATAT
AX-184512530		1A	561272	Fvb1-4	2477571		TCATTGGTTAATTAGTATATATCAATAGCATTCAA[A/C]AGAAAACTAATGCCACATATTGGCAGGTGGGAAAG
AX-184521046		1A	573681	Fvb1-4	2464876		TTGCTGTTATTCATCTCCATAGTTGACAAACACAA[A/G]GGGATAGAGAACATCATAATTTAGTGTTCTTTGCT
AX-184336005		1A	582147	Fvb1-4	2456450	Yes	GGTTAATATTAGACTGCCACAATTACCTAAACTGC[C/T]CGTCCCGATTCCGTCTCTAAAATTCACGGGATGAG
AX-184080429		1A	582257	Fvb1-4	2456340		GCATTTTAATATATATGTTCGACATGGTTAGATAT[A/G]ATTTTTAATTAAGATATTATCACGAACCATGTGAA
AX-184512529		1A	587502	Fvb1-4	2450676		CAAGAGCTTCTTGTCCTTGTTCGTTTTAACCAACA[G/T]AGAACTATGTGCCTCAAATCCCCCTTCCATGGCTC
AX-184194322		1A	591032	Fvb1-4	2447144		ACAAAGATTAGTAATCGTATCATCACAAAATCAGT[C/T]TCGCAAAAGACATGTTTGAAGTTAAAAAGGATAAA
AX-184097198		1A	601891	Fvb1-4	2435385		CAGAGTTTCAAGTAATATTCTTTCTTATTTAGACT[G/T]AAGTGTGAGTACTGGGTGACACAGTATATAATGTG
AX-184485137		1A	604516	Fvb1-4	2432748		GGAGATGAGATCACAGGACTTCGTCTGCCAGCCAC[A/G]CTTTCCACTGATCCTTCCTTTTGATTGTCAGGAAA
AX-184080428		1A	611779	Fvb1-4	2425492		CTATTTTCCAAATAAAGATTGTTCTAACCCATACT[G/T]AAGTGAGAAAAAAAGAAATTGGGAAAGGGTATTAT
AX-184512526		1A	618401	Fvb1-4	2413085		TATAGAAACCCAGCTAACAAGGATGCAGGAAAACT[A/G]GTGACTCTCACTGAATTCCTAGAGTTGGCCAAGAA
AX-184967769		1A	619066	Fvb1-4	2412420		AAATCAAGTGCACGTAAAGTATAGTCTATAAAGAC[C/T]AACACCTTGTAACATTCCTGCTCTAACAACACGTC
AX-184545992		1A	621039	Fvb1-4	2410443		AAAAGGGAGAGGTTTCCAAAAACCGTTGAGGCTTG[A/G]AAGGTTACGAATGCCTGGTTTGCCGCGAAAGCTCG
AX-184091250		1A	621355	Fvb1-4	2410128		TGCATCTTTGATACTCGGTTCAATCATGAATCATA[C/T]ATGTATGTTATGTTCCTACTTTGTTTGTCACGTAA
AX-184761462		1A	621907	Fvb1-4	2409557		GTTCGATAATACAACAACAAGATCGATCATAAGAC[C/T]AATCACTATTCACATTTTATATGGACCGTCAGATC
AX-184358513		1A	622217	Fvb1-4	2409263	Yes	TGTAAAATTCTCTACGCTAAGTAAGCAAAGTGAAA[C/T]TGGACCCTATGGTTCTTTTGTTCTAATCGGATTCA
AX-184669805		1A	623114	Fvb1-4	2408338	Yes	TGGAAATCATAGCAATTTGATTCCTTATCAGATAA[G/T]CAAGATTAAATAAGTTCCGCAAATTTTCAACAATT
AX-184214639		1A	625413	Fvb1-4	2406035		AAACATGATCGTGATCGATTTGGATACAAGAGCAC[G/T]CTTGGAAAGGAAGTAAAAGCAATTTGTGGTTGTAG
AX-184598209		1A	625976	Fvb1-4	2405451		TACCTTACACGTGGTGCGGTGCAGATTGTGGAACT[C/T]GCTAGACACGTAGGGAAACACTGAAATAATTCAGA
AX-184545991		1A	627119	Fvb1-4	2404307		AGAACCAAACTAATTTTCAAAGAGTCTCAATCAGT[A/C]TCTGTAACTTCAGAACTAACAAGTAAAACAATTTG
AX-184097196		1A	633506	Fvb1-4	2394066	Yes	GGGGAATTTGCATGTTAAAATATTAAAAGGGTGTA[C/T]AATTCAACATCACAGTCTCTCAGTCACAGCTGGGT
AX-166502485	AX-89778378	1A	635923	NA	NA	Yes	TCCACAGTGTTTTCCCACATCCTATTGGACATACC[A/G]CTCCCCAGGACCTGCATTCAGGAATTTTGAAACAA
AX-184521044		1A	639262	Fvb1-4	2388456	Yes	AAGCCACGGGTAGTTTGGTCAGGGGATTTGCACAG[A/G]AAGTTTGTGGCAGCTGTAAATCAGTTGGGAGTCGA
AX-184058212		1A	640818	Fvb1-4	2386904	Yes	GTCTCTGTTGGGTTTTAGAACATAAAGTAAAAGAC[A/G]AGGTCGCAGAAAGAGAAAGTAAGAGTTCCACAGCA
AX-184854439		1A	645398	Fvb1-4	2382280		TAATTTTCTTTTGTACTGTCAATTTAAAATATCTC[C/T]GGAGATAACATCTCTAAGACACGTACATCATATTG
AX-184967768		1A	646450	Fvb1-4	2381228		TAGTCATTTTCTGCTTTGATTCTGTTTATCTAAAC[G/T]AAAGGATGATAATTTGGTTAAGTTGGTAATAAAAG
AX-184739925		1A	646738	Fvb1-4	2380940		TAAGAACATGGAGCCTCATTTGCTTGAGACCAAAG[A/C]CGGAAACAGAGTCGTGGCCACGTTTTGGAAGCACC
AX-184665320		1A	647162	Fvb1-4	2380517		ACACCTCATCTCCGCTTAGATCGGATCTCTTATCT[C/T]CCCACCTTCACCACTTTCGTCTTTGATTTCATCTC
AX-184856337		1A	648284	Fvb1-4	2379244		TCTCTCATTAATCCAAATACAATATCACTAAATTC[C/T]AAACTTTACATTTGTATTTTTCCATCTTAACAAAC
AX-184380904		1A	649010	Fvb1-4	2378518		ATGACCCAACTTCCAAGCAGTCTTATAGCCTTTTT[G/T]GACCCGTTACCCTTTTCTTAGTGCACATAATTCAG
AX-184503660		1A	652097	Fvb1-4	2375423		GTTTGTGTTGTAATGCAGCCGGATTTGGTGCTTTT[C/T]ACAGGCAGGTTCCACATTCTTTCACCATTCATCTA
AX-184085632		1A	653077	Fvb1-4	2374443		CTTTTTTGATATGAGTTGGTGTCTATGATTTTTGA[A/G]TTACTTTTGTTATCAAGTTGTTGGCTTTTCAGTGA
AX-184214636		1A	658332	Fvb1-4	2369200		GAATGAAATGTGGATTATCAGAGCTCAATCATGGC[C/T]ATGAAGAGCTAAAGGCTATTTATCTTTTCAAAGTT
AX-184920750		1A	659904	Fvb1-4	2367628		TCACACATGTTGGATTAGAGTGTGACACCAGTTCT[A/G]CAAATTCCCTCGGAGAAACTGATTCTGGTCCAAAA
AX-184754599		1A	660222	Fvb1-4	2367310		CGACAGTGGTTTGGGTGGCGGACACATTGAGGTAG[G/T]GGCTAAGGAATAAGAGGATGAGGGAGAAGAGAAAT
AX-184750039		1A	664159	Fvb1-4	2363388		TAGGGTAGAATCTACAAAATCCATGCCTTGGCCTT[C/T]TTTCCACAACTCGTATGCCTGAAATGTCCGAGTTA
AX-184645744		1A	664363	Fvb1-4	2363184		TTCCCCCTGTGTGCATATATGATCCTCATCTTCAT[A/C]CTCCTGAACTGAGAAAGCAGGCTTTTTAGGACTAA
AX-184445419		1A	666548	Fvb1-4	2360999		TTGATCTTGGGTCCTTTCTTTAATTTCTTCCATTT[C/T]GTTTAGGTGATTTTGGTGAAGAGAACATTGAACTG
AX-184660709		1A	666618	Fvb1-4	2360929		GATTTACCTCTTGTTTCTGCGCCAACATGGCTGGT[A/C]ATTTTTCTTGGGGTTATGTAAATCTCTATTTATCT
AX-184194320		1A	669466	Fvb1-4	2358113		ATGCATGTTTTTCGATATTCCCAGCTGACTTTGCC[A/C]AAAATGACATGAATTTCCGGGGTAATTCCACTTGG
AX-184729346		1A	670279	Fvb1-4	2357297	Yes	TGCGGTATCTATGGTAGAGGCGGGGAGTTCATCAC[C/T]GGCGTAATGGTAACCGGCTTTGATCCATGTCTGAG
AX-184707651		1A	670291	Fvb1-4	2357285		GTGAGTGAACAATGCGGTATCTATGGTAGAGGCGG[G/T]GAGTTCATCACCGGCGTAATGGTAACCGGCTTTGA
AX-184529679		1A	682471	Fvb1-4	2350891		TTGGAAAAGCAATCGGGTAAGCCAGCATTGTTCTC[C/T]CCGTCTCACCGCCCCACCGCCGCCGCACCAACTAC
AX-184604872		1A	682797	Fvb1-4	2350565		TAGAATCCTCGTTCAAAGAGGAGGGCCAAAACCCT[C/T]GCTCATAAAGGAGGGACAACAACTAACCAAAAAAC
AX-184739924		1A	685591	Fvb1-4	2347813		ACCAACATTATTAACATAGTTACTGGGATTCAGAA[A/C]AGTCCAACCATAACCATGGTAAGGCAAGCCTAAAA
AX-184752319		1A	686524	Fvb1-4	2346884		TGGCCCTTCCTTAACGTACCCTAAAAAAACCACAC[A/C]AAATCATTAGCATATTCCTGCAGAACACTGATTTT
AX-184512525		1A	686919	Fvb1-4	2346489		CGCATCTACTTGGATCTGTATGAAAGTAAACTACC[A/C]ACCATCAGAATGATAAAATGAGCTTAAATTGGTCT
AX-184139974		1A	687937	Fvb1-4	2345471		TTTTTGCCATCAGAATGCTTGCTGCCATAATTCTT[C/T]TACTGCTGCCATTATCTCCTTTTTACGTCCGCAAG
AX-184779379		1A	712870	Fvb1-4	2340744	Yes	AAGACTAATGACTATCTTCTTGGTTGAGATTCCGG[C/T]GGTGTTGATCCACGACACAATTCCGGCGTCTCCGT
AX-184148151		1A	730926	Fvb1-4	2321377		ACTACGCTAAGATCGATAAAGGGAAAACAGAGTAA[G/T]GTGGTTTCTTGTTTTAATGGAGAAAAGACATAAAT
AX-184268271		1A	731346	Fvb1-4	2320957		AACCTTGTCTGGTTTTATACAAGAGGAAGACAATG[A/G]AATTGGAGGGTCACCTGATTCATCGGAAGCCGGAG
AX-184301869		1A	749560	Fvb1-4	2302183		CCCTAGGTGTGTCATGGCATACATCAAATCCAAAC[A/G]TCACAAAGATGAAAGAAAAACTACTAAAATTAAAA
AX-184097193		1A	768126	Fvb1-4	2285761		ATTTATGATAATGTATCATCAGTAGAACTTTGTTG[C/T]AAATGACAACTTACGTTTTCTTCACCTCATTTTTT
AX-184224926		1A	769178	Fvb1-4	2284713		CTCAAAACCCACCATTTCTTACACCAAATCAAACA[G/T]AAAGATTCCACCTTTACTTCGTTTTCTCAGAGACC
AX-184235408		1A	778458	Fvb1-4	2275459		CAAAGTACATTTTTGCGGTCACTAATTCCATAAAT[A/C]CTACAAATTTATCTCACATTTTTTGTTTTGGTTCA
AX-184391918		1A	781095	Fvb1-4	2272826		TTTGGCTTTTTTTTACCTAGATCACCCGTAATTAG[C/T]CTATATAGATATGTGAAAAAGGGTGACGGGTTTCT
AX-184091249		1A	781750	Fvb1-4	2272170	Yes	TGTTCATCGGTGTAGGGAATGGCAGTCAGAACTAG[C/T]TCATACTCAAAGCACTAACAAACCAAATACTGGTA
AX-184584260		1A	781973	Fvb1-4	2271947		ACACAGTTTGGGGGATTGTCGCATAGCTCAGAAAG[G/T]GTGGAAGTATACCTGGTTAGCTGGAGTGGTGAAGC
AX-184391917		1A	782292	Fvb1-4	2271628		ATGCGAAAAGAGTGGAAGTGATGTAGCTATTTGAC[A/G]CTACACAAATGATGGCTATTACACTGTGAAATCTG
AX-184771528		1A	785288	Fvb1-4	2268637		AAAAGAAGACAAGCCACGGCCTTCTTTACATCTTC[A/G]TGACCAAAGATAGAAGGGGCAATCTTTGAGCATAT
AX-184235407		1A	787901	Fvb1-4	2266042		TTAGTTTCTAAGTTTTGTTTTAGATCATTATCAAC[G/T]AACAAATCCACTGCTAGTATGCAGAGGATTTCCAT
AX-184434986		1A	788000	Fvb1-4	2265943		CGGCTCAAAGTTGGGGTTTGGTTTTGGATAATATA[C/T]ACCCGTGGTTTTTTACTGAAGTGGGCCCGGATCCG
AX-184751201		1A	788317	Fvb1-4	2265626		AGAGCCGCAGAGCCTCGTCCCAGCACTCGGCGGCG[A/C]GCCATAAGAGCTTGGCTTTGGGAGAGTAAGGATGA
AX-184911602		1A	788953	Fvb1-4	2264990		GAGAACAAACAGTCAGAAAAAGCATGAATATTGTC[G/T]TTCATACAGTAAAGCGATTCATACCTCGAGATAGC
AX-166510774	AX-89817742	1A	796183	NA	NA	Yes	CTTTCATATGTAGATTTGTCCAAGAATAAACTTAC[C/T]GGTGGGATTCCAATAGATATAGACCAAGCTCCCAA
AX-184097192		1A	817433	Fvb1-4	2228884		GACGACTTTCGTCACAAATTTTAAAAACAGTTTTA[G/T]GTATTTCAGAGACAATTTCAGGCATTTTTAGAAGC
AX-184455568		1A	823090	Fvb1-4	2224681		ACCTCCTAAACGGGTCACGCAACGCCGACCCATTT[C/T]ATCAATTTAGCTAAGACCAAGTGTTATACACTTAT
AX-184745244		1A	823724	Fvb1-4	2224048		GGTCAAAGTCAAGGCTAGGGCTTCGTGGCGGAAAC[A/G]ACCTCGAAGGCAGTCCTGTGATCGGAGAATCGCCG
AX-184753469		1A	824215	Fvb1-4	2223557		AGACGAAGCAGCCGGCGCAGATCGCTGGTCGCCGC[A/G]CCGTTCTTAGCCAAAAAAGCCGGCAGCGGAACGGA
AX-184629319		1A	825393	Fvb1-4	2222381	Yes	GACATTGCCAAGACTAAAAGGGATCTCTCCATAAG[C/T]ACAGACCATCAAACAAAACAAACCACCACAATGTC
AX-184650868		1A	827049	Fvb1-4	2220723		CTGGAACCATGGGGCTGGAGGCTCTCTCTAGGCCT[A/G]GCATTAGGACCTGCTCTAGTGATGACAGTGGGAGG
AX-184655836		1A	835138	Fvb1-4	2217653		AGATCTCTTTGCTAATTTGCTTGATTCAAATAGAT[A/G]AATACAGTATATCTCTCCTTAGTATCTGCTAAACT
AX-166502852	AX-89779698	1A	839997	NA	NA	Yes	ATGCAATCTTATCCACTTACTCAAACATAATGAAA[A/G]GGGTAACTTAGTTACTGTTATCATTTTCCCTTTTA
AX-184380902		1A	841576	Fvb1-4	2200670		GGGACTGGCTAAAGTGGTGATGGATTTTGAGGATT[G/T]AATTAGAACTAGAGTCAGTTAGGGGTCCGCTTGCT
AX-184324883		1A	841953	Fvb1-4	2200294		GGCACTTGGCTTAGGTGCTTCAGCAGAAGAGAATG[A/G]AGACGTATACAACGACAAAGAAAAAGAAATAAAGA
AX-184156867		1A	841987	Fvb1-4	2200260	Yes	AGAATCATACCTGCAGATTAAAGAGAGAAAGCTTG[A/G]CACTTGGCTTAGGTGCTTCAGCAGAAGAGAATGGA
AX-184380901		1A	845289	Fvb1-4	2195804	Yes	AATGTTACTGGCATTGCTTCAGTCATCAGAGCTAC[A/G]TGAGTGCAATGAAGCTGCTACCACTTCGGTGCATA
AX-184767583		1A	846007	Fvb1-4	2195086		GAACGCCGACTCCTCCGACGCCAAAAACACCACCG[C/T]ATCCGCCAAGTGTTTCTCCATCAGTGGCCCCTCAC
AX-184890913		1A	847161	Fvb1-4	2193929		TACTTATTTTAAGGAATCAGATCCTTCCACATTAC[A/C]TCAGCAATCATTCTACCAAAAACCAATAGTAAATT
AX-184465570		1A	847257	Fvb1-4	2193833		AAGAACATCCTCTCACAGTGAGAGTAGAATTTCCC[A/G]AACTTATTAACACGAACTTCTATTTTTTTGATCGA
AX-184967765		1A	847373	Fvb1-4	2193717		TTCGGTGTTTATGTGCTGAAAAGATTTGGTTTCAT[A/C]GCTTTTCAGTTATTGGTTGACACTTGACACTGTAC
AX-184967764		1A	847429	Fvb1-4	2193661		TACTACAAAGAAAGGGGACTACTTATAATTATATA[A/G]AGGTGTTAAGTAGCATCCGGTTCGGTGTTTATGTG
AX-184561927		1A	847854	Fvb1-4	2193236		GAAGAAGGAACTGTATGGTGGCATGCTCACAGTGA[C/T]TGGACGCGTGCTAGTGTTCTTGGTGCTATTGTGAT
AX-184465569		1A	850512	Fvb1-4	2190582		ATTAGGAGCAGGTAAGATGGATTTCTTGTCGGCCT[A/G]AACATTTCAAACATCTTAACAAATACTCTTATGCG
AX-184650866		1A	850610	Fvb1-4	2190484		TAGAGAAGAACAAATTTTCTTTGGGGCTACTTGTT[G/T]ATGATCATTTGAGAACACTTTGTTGCTTGAAGAGG
AX-184279327		1A	850769	Fvb1-4	2190325		GAAAGTTAGAGGAGCTAGTGAAGTTACCAACAAAA[C/T]TGGTCTTGGGTTGCCCTAAGACTCTACAACAACTA
AX-184246433		1A	851714	Fvb1-4	2189380		TAAAGTCCTTGTCAATTGTTATTCATACACACAGC[A/G]CATGTACAACTTTACCTTTTATGCTAAATCATATT
AX-184097191		1A	852076	Fvb1-4	2189018		TGACCCCATAGTGAAAGGAAATGAAGCTCAAATCA[A/G]TCAAATGTGACCCTTTTTATTTAACAATTGAGTAA
AX-184380900		1A	852360	Fvb1-4	2188734		TAATATTATGGAAGACTGACATGGGAGCTGCGTTG[A/G]ACATGGTAGAGCTAGCCGACCAAGTGAACCCATCC
AX-184097190		1A	853263	Fvb1-4	2187853		AAATGGTGAGACCTACAATGACATTTGGTAAACGT[C/T]ATGAATTTTTGACGAAATTTAGATCTATGACGTTT
AX-184246432		1A	892120	Fvb1-4	2183854	Yes	ACAAGTGAGCGGTGCAGTACTTCTGTCTTAGGGTG[A/G]TGAGTGTTTGTTGAGTGTGCTGAAAATTGTGTGTG
AX-184235406		1A	901356	Fvb1-4	2182543		TAGAAAAGAAAACAATGCCCTCTAGTGAGTAGTGA[A/C]TTGGCTCAAATACTACTATATATGCTAATGCCTTT
AX-184503658		1A	901698	Fvb1-4	2182200		CAGACCACAGAAATAAGAATTTCATCAAAGTCATC[C/T]GGAGAATCTAACCTCTACACATTTGATAGTATCTA
AX-184391916		1A	907625	Fvb1-4	2176646		TGTTTCTTGCATCCCAAATCAAATATAAATCCGAG[A/G]ATTTTTCTGCACTCATTCACACATGCACAGAAGCT
AX-184494384		1A	908796	Fvb1-4	2175474		GATGTCAAGCCTATGTCAGATCACGCGCAGTTTGT[A/C]CCCGGATGTCGAGTCTCTATTAGACGATCTGGAAC
AX-184529677		1A	908823	Fvb1-4	2175447		GAAGGACATCACATCCAATTTCCACCGGATGTCAA[A/G]CCTATGTCAGATCACGCGCAGTTTGTCCCCGGATG
AX-184554088		1A	909705	Fvb1-4	2174565		GGTTTTCGATATTTTTTTTTGTAATAATTCTAATG[C/T]TGGTGTTCAAGTCCAACGCAGTATCCCACAAAACC
AX-166520189	AX-89874835	1A	909870	NA	NA	Yes	GCGTCTAGAAACACAAGCAATCCGGGGCCGGGCTC[C/T]TACGTCTGAAGAAGAAAACGATGGTCTACGCCACG
AX-184503657		1A	910526	Fvb1-4	2173744		TCATCCTCTTCTATTCTCTTTCTTTAAAATGTGTT[G/T]AATAAGTGAGCAGTGTACTAGTTGTATGAGTTGAG
AX-184650865		1A	912316	Fvb1-4	2171956		AAGCTAGACTATGGATAAATTTTGTGTTTGAGGTT[C/T]TTGCCAAAAGTTGAAACTGAGAACAAAGAATTAGG
AX-184358511		1A	912863	Fvb1-4	2171410		TTATTCAACAAGACAATATATCGTTTTTCTTGAAA[G/T]ATTCAGCTTCCCTCCCTCAAGTTTGTCCCCTACTT
AX-184413664		1A	914387	Fvb1-4	2160961		GCTGTGTGAAGCTTCAGTTGTATTTAAGTAATGTG[A/G]CAATAATCTCTACAGAAAACTCAGTAGAATTTACA
AX-184085629		1A	914661	Fvb1-4	2160686		GTCCCTACTTATGGTTTTGGAGAAGCAAAATTGAA[C/T]GTTGTGGTCAATCTTTTTTCCCCATTTAACGGCAT
AX-184324882		1A	914852	Fvb1-4	2160495		TTTTAAACTTTTTTGTTATCCATGTCTGCAGAAAG[A/G]CTTAATATATCCAGCAGCTTAGTGAAACTATTGAG
AX-184434985		1A	915274	Fvb1-4	2160073		CAGTTGGAGCAAATCTTTGAAGATGTATCAAGATT[A/G]TCAACTTGCTCTTAAGACTGGTCGTCTTCATGAAG
AX-184139971		1A	916893	Fvb1-4	2158453		AAACTTTTCAATTTTGCCAAGAATTTGATTAAACT[C/T]TGGCACTTAGTACTGATAAGAAAAACTGAAAGGTT
AX-184257402		1A	916916	Fvb1-4	2158433		TTTATACTTCCAAGTTATAGAAACTTTTCAATTTT[G/T]CCAAGAATTTGATTAAACTTTGGCACTTAGTACTG
AX-184611317		1A	953472	Fvb1-4	2142199		GAGATGGTGGTGGTATTAGAATGGTGCCAGACTCG[A/G]AAGTGATTGAGGGCATGAGGCGGCAGCACCATAGA
AX-184070632		1A	957152	Fvb1-4	2138519	Yes	AGGTCAGCCACTGGGTAATTTGAACAAGGATCTTA[A/G]TCCAGATCATGCCCAGTCTTCCAAAGGTCAGGCAA
AX-184935085		1A	962083	Fvb1-4	2133864		TTGCTGGGTATTGTTTATGTCTTTACCCTTTTCTA[A/G]TGGAGTTTGTTTATTAATTGTGACTTTGCTAACAA
AX-184434259		1A	962563	Fvb1-1	26683172	Yes	TACAATATAATTGAAGTTCAAAGACTCCTAATGTC[C/T]AGCGTTTAGTATTTAATTTGAATTCTTATTTTATA
AX-184883549		1A	963266	Fvb1-4	2132681		TAGTTGATCGACTACAAAACGAAGAAGCAGTGCTG[A/C]CCTTCATTTTGATTATATGGACTCCCATGAGTCCC
AX-184347207		1A	969581	Fvb1-4	2127164		AAATTTTTGTGTTTCTTGTCCCTAATTTGAATCTC[A/G]CTCACTATCACTATCACTATATATCATACCCTTTC
AX-184391914		1A	973549	Fvb1-4	2123188		TGAAAAACATTTATAAAGATTGTTTCTCTTTCACG[A/G]TTTCACCAATTTATGTTGAATGGCTTGGTATATAT
AX-184890912		1A	976163	Fvb1-4	2120605		CGTTCTCAACTGTTTATTAGAAGCACCCAAAAATT[A/G]AAAGGCATTTCTTTACCTCAATCATACGGTAGAGT
AX-184148149		1A	977429	Fvb1-4	2119368		CATGATGATACATTAGATATCAAATGCTGTAGATA[C/T]CTAATCCACCGGCCCGTTCCACTAAACACGATCTC
AX-184391912		1A	982248	Fvb1-4	2114574		TTGGGGAGATTGACTTAATTAGTTTGTAAGTTAAG[A/G]TTGGTCAAGAGGACAAACTGACCATATTTTCTGAT
AX-184598207		1A	987408	Fvb1-4	2105123		TAGTTATGAACACTGATTTCTTTTATTCTATTTGG[A/C]ATTTCATACAACACATGCATCTTTCTTGTGATCCT
AX-184235405		1A	987719	Fvb1-4	2104812	Yes	ATCCAGCAATAAACATCAGAACAACGTTGGCAAAC[A/G]TAGATAAGCTTCCATATGACCTGTAGAGAACAAGG
AX-89874814		1A	989585	Fvb1-4	2102971		TTGCCAAGAGTTATTGTTGAGGATTCTGACTTTCC[A/G]GTAGAGCTTGAAAAGGTAATAACAAGGTCATTTGT
AX-184156863		1A	992807	Fvb1-4	2099791		TGATTATGAACTTTGAGAAGACTATTAATGGTTAA[C/T]GGTGCTGCCCATTCTGTTGTTAAAACTTTTGATTA
AX-184576981		1A	994832	Fvb1-4	2097775		GAGTTGGAGTCGAATTTTAACTGCCTCCTTGCCCT[C/T]GCTCGATCGCAAAACGTACATGAGACTCCCTGGAT
AX-184584257		1A	998112	Fvb1-4	2094500		TTTTATGCCTGCTTTGATGTTTAGTATTTGGATCT[G/T]TATGAATTGACTTTTCTGCTTTATTGGTGGTCCTT
AX-184604870		1A	1001517	Fvb1-4	2091132		GAAGACCTGGTGAGAGTAAACTCGAACACAACCAC[C/T]TCGCTAGGGTGGAACTCTGACAACGAGTGCCAGTT
AX-184494383		1A	1001705	Fvb1-4	2090944		ACCGAACCACGTCGAAAATCTTTGCAATTGTATCC[G/T]GCAGGTACTCGTCTGGAGCACGCATGCTTCTAAGA
AX-184184542		1A	1003916	Fvb1-4	2088722		GAAAACCTAAATTATATGGCCGGCTTATTCATCAT[A/G]ACTCTGAGATTTTCTAATCCTATTTTTCTTAGAGT
AX-184324880		1A	1005369	Fvb1-4	2087251		ACTAAGCATTACTACTCCTCAGTCGAGTACTGTTA[C/T]AGACCAATAAATTAATTAAGACGAATAATATATAG
AX-184313403		1A	1005767	Fvb1-4	2086853		CAACTAAACTTTATAGTGATAAAAAAGGACCATAC[C/T]TAATTAGTGGCTTCATTTCTATTGTTGCAGGAAGC
AX-184324879		1A	1007410	Fvb1-4	2085190		GTCTAATCCCACAACCGAAAAGACCCAGTTTGTTG[A/C]ATGAAAATTGAGACACAACCTGAAATGTGATATTG
AX-184751200		1A	1007955	Fvb1-4	2084645	Yes	CACGTCGGGTCGTCGGTGGTTTGGCGATGAGAAAC[A/G]GTGGCTCTGAGTTTGCCTGTCGCCGTCAAATTAAC
AX-184058210		1A	1013725	Fvb1-4	2078879		AAATTCCCAAATCACGCTCCTTTTAAAACACAAGA[C/T]TTTCTCACAGCTCTCGTTTCCTTCGATTTGACATG
AX-184538031		1A	1013746	Fvb1-4	2078858		CCTGGCTTAGGTCCTTCAACCAAATTCCCAAATCA[A/C]GCTCCTTTTAAAACACAAGATTTTCTCACAGCTCT
AX-184778214		1A	1018166	Fvb1-4	2074435		AATTGAGCGGCTGGAAGTGGCAGGGAAGCTTGTGA[C/T]AGAGGTGGTGGGCAAGCTGAACGGTGCTGGTACTC
AX-184503654		1A	1020664	Fvb1-4	2071940		GTTGGTAAACACGAAGAATTACCGTTACAAACAAA[A/G]ACAATCTCGGCATTTGGAATGAAACTTGGGACGGT
AX-184380897		1A	1021308	Fvb1-4	2071297	Yes	CACACAATTAATGCATTGAATATCACATTCGAGTC[A/C]TTGCAAATTAATTGTTACTTGTATCATGAGATTTT
AX-184770008		1A	1021630	Fvb1-4	2070975		ATATGCCCCTGATTGTGGTCACCAAATGGTCTTTT[A/G]TAGGGTTCTTTACATGACCATTCATACTACACCAG
AX-184194314		1A	1032592	Fvb1-4	2060040		TTGCGTATGAGCGGTTCATAGCAAACTGGGCATGA[A/C]AGAAACTCAATGCCTGAGCTTTGACTTTTCTGGGT
AX-184380896		1A	1033670	Fvb1-4	2058962		AGCCTGTTCTGAGGAACAAGGGTAAAAGGCTCCAA[A/G]TTTTTCTCAAAGTTCCACATATCACATCTCATATT
AX-184358510		1A	1033825	Fvb1-4	2058807		TTCACCAGAAGATATACCAATATCTGTGATGTACA[C/T]AGTACTTTATACTATTATAATTGCACTATGTTCTG
AX-184867885		1A	1034245	Fvb1-4	2058387		AGATGAACATTTGCAAAAGTCCCAACATGAAGATT[A/G]ATAAAAACCAACTTGAGAAAAGTCTATGATTGTAA
AX-184235404		1A	1037332	Fvb1-4	2055299		GCTTGATAGAGAACAAAAGGGTACAGAGCTGCAGT[G/T]TTACACACAAGGTAAAAGGCAAAAAGTACACCTAA
AX-184591302		1A	1050802	Fvb1-4	2048237		TCCTCGTCTTCTTTGCATTTGAAGTTAAGAAGCAT[A/G]GAAACAACACCTCTGGACCTCAATCTGCTGCGAGA
AX-184402840		1A	1051088	Fvb1-4	2047949		TTGCACCTGTTGATATTTGATTCAAGCAATGGAAG[A/G]TGATATTTGGGGCAACAGATAGTACACTTGGACAA
AX-184194312		1A	1059220	Fvb1-4	2038592	Yes	ATTATGTGTGTAATCGTTTTTGAATATCAATATTA[G/T]AAGATTTATATGGTAATAGAATCATATGTAACATG
AX-184424445		1A	1059594	Fvb1-4	2038218		AACCAAATTGGCAAACCTGGCTTCACTCGAGCTAT[G/T]TATTTATAGTGAAGGGGGGACGAGAACTTGGCGAA
AX-184554086		1A	1061426	Fvb1-4	2036390		TGCGATACAGTTGAAAAAAGGGCTGCCATTGCAAC[A/C]TTATGGGTCCTCGGCCCTCGACCTTCATTTTCGTC
AX-184894755		1A	1061826	Fvb1-4	2035990		CACCTTAAATAAGAATTTGACTGATTCGTGACAAA[G/T]AAATAAGTAAATGACAGATTCGAAAAGTAATTTTT
AX-184148147		1A	1063526	Fvb1-4	2008933		TCTGTTGTTTTGCACTCTAAGTAGATATTTTCAAC[A/G]GCCAAAACCTACCAGATATTATGGCCTTCAATGGT
AX-89874803		1A	1064091	Fvb1-4	2033728		GAAGATTATGATTCAGCAGATAGCTCTATAGAATC[A/C]GATTATAATGTTGGCCATTATGATAGTACACATTA
AX-184634982		1A	1078915	Fvb1-4	2005429		TCCTATTACCTATAGTTTTGTTACCATAATGGTTG[C/T]ACTTCTCATGGCCCCACTCGCAATCCCTCTGAAAA
AX-184413662		1A	1078935	Fvb1-4	2005449		TTACCATAATGGTTGTACTTCTCATGGCCCCACTC[A/G]CAATCCCTCTGAAAATGACATTTTATCCCAAAAGA
AX-184623511		1A	1080960	Fvb1-4	1996866		AAGCAAACAGGTGGCGGTCGTCGTAAAGTACTACT[C/T]CGGCAGACCATTTACCCGAGATGTCATCGTAGCCC
AX-184358509		1A	1083279	Fvb1-4	1999185		TTCATTGATTTTCTTCATCAGTTTGTTAGAACGAG[C/T]CTGAAGTCATCTCTCTGTTTCCATTATGAATCCTT
AX-184194311		1A	1086546	Fvb1-4	1992589		CTTTGTGACAGGGAGAATGAGTAGAGGTTATAACG[C/T]GAGTGAGAGAGAATGGTCCGGAAATGAATCGATTT
AX-184040178		1A	1087116	Fvb1-4	1992019		GTATCTGAAACAAGATCTATTAGTACACATCGTAG[G/T]TCTCATAATCTAAAGAGAAAAAAAATATTGTGAAT
AX-184268265		1A	1089239	Fvb1-4	1989896		TGATTTTGAATTAGAGAATGAAGATCATTAATGTC[A/C]AGGTTTCTTTGTCTTCCCATGGTATGCTAATGACA
AX-184194310		1A	1089360	Fvb1-4	1989775		TCTATTGTTGCCTCTTGCTATAATCTGTTAGGTTT[A/G]GAGATAATTTTTGCGTTTTGGATCACCTTGATTTG
AX-184538028		1A	1091754	Fvb1-4	1982837		TTTGATCTTACAGATCATACTGTCAAGTACTACAT[C/T]TTTATCAGCTTTAGTTTGATTTTGCAGATCATATT
AX-184655834		1A	1092405	Fvb1-4	1982186		CAACCTCTTCTCTCAACATCGGCACCGTCCAGCTG[C/T]CCAATTCAACCTCCAACACACCCACCCATGTCCCT
AX-184336001		1A	1093579	Fvb1-4	1981012		TACACTCATTTTGAAACCAATCTTAGAAAATGAAC[A/G]GACACTCAATATAGTCTAACTGTAAAAGTTACATG
AX-184033996		1A	1095642	Fvb1-4	1978949		ATGCAATTTTATAACTCCAGAAATGGTGAAAAGCA[A/G]GTTAGTTAAAACAACATGGCGCTAATATTAGTGTT
AX-184040177		1A	1095905	Fvb1-4	1978686		AATTTTGTGAATACTAATGATAGCCAACCTTTTGT[A/G]ATCTTGTACTCTTACACTTTCAAAAGTCTATAGAA
AX-184521040		1A	1096096	Fvb1-4	1978495		GCTACCTTCAACCAACAGATTATTCCAAGCAGAGA[G/T]ACCGGTATGGCAGACCATTAATTGTAATGTTCTTC
AX-123366823	AX-89904231	1A	1096162	NA	NA	Yes	CATCCGTAAGCCCCTATCTCTTCCCCCTTCTTTCC[C/T]TCTCACTCTTTCTATATAGTGAATCTAATAGCTAC
AX-184434982		1A	1097008	Fvb1-4	1977583		ACATATGATGAGAGTTAGTAGTCTAATATGCATCC[A/C]GCGTGTTAAAAAGGAACCATGTTTAATTAGAGGAT
AX-184268264		1A	1097832	Fvb1-4	1976759		CGCAGTTCTCGTGAGCCGAAGTACAAGATTGAATT[A/C]CATTCTGAAGAGTCTCCTTTTCTCCCTGTAAGCTA
AX-184290609		1A	1098321	Fvb1-4	1976270		TCGACCCAGTACTTTATTTCGTCCCAAAATCATGT[C/T]TTTCTTACCAATTTACTATCTTTATGAGTTTTGAT
AX-184950071		1A	1103887	Fvb1-4	1970711	Yes	CGAAAACTCATTTCTTACCTCAATATGAAATACTA[A/C]ATGCTCATGGAGCAGCAAAATGTATCTATTCAGTG
AX-184576979		1A	1103991	Fvb1-4	1970607		AAGAAAACCTGCAGAAGAGGCAAACCAGTTGAATG[A/G]TCAATTGCTAAAACTATGTGTCTACATGAATTTGA
AX-184391911		1A	1104563	Fvb1-4	1970035		TGTAACTGGCAGTAGTCTGCAAAAGTTAAATGGAC[C/T]GACTGACATCTCTCAAATCGCTTAATCTGGATGCT
AX-184434981		1A	1105951	Fvb1-4	1968647		ATCCAAGGACCATGCGATCAAAGGACCAGCTGGTT[A/C]CTCTCCCTCCGATCCATCAACGTGGAGAGGTTGCT
AX-184336000		1A	1106166	Fvb1-4	1968432		CCGCTTTTTGTGGCTCCAAAGACATAACCAAACCC[G/T]GATCGCTGGTACTATTATAAACCAGACGTGGGGGA
AX-184907259		1A	1106771	Fvb1-4	1967827	Yes	AACGCTTTTTGGCAGAGAGAACCACCAAGCAAAAC[A/G]ATTATTGACGAAAAGACGATTTCTTAATCATGCAA
AX-184045234		1A	1107074	Fvb1-4	1967524		TTCCACGACGTCCACGACCGCCGTTGTTCTTCGTC[C/T]CTTGGATTCTATCCTCTTATTTCTCATGTTAGGGG
AX-184391910		1A	1107565	Fvb1-4	1967033		AGTCTGAGGCAACATAACGTATGAGCTATACGATT[C/T]TGCTGCGGCTCTCCAAGATTGACATACGGCTTTGA
AX-184335999		1A	1108182	Fvb1-4	1966416		AAGTTTATAGTCTCGTACTTATCCTTGTCTCCGCC[A/C]GTTTTTCCGAGACGTAAGATCTCACCCGTCAATGA
AX-184867884		1A	1108706	Fvb1-4	1965892		GAAAAGAACCATAAGGGGATGGCTATATGGTGATA[C/T]GAGGTTAATTATAACCGATCATTCGTTTTACTACA
AX-184148145		1A	1110326	Fvb1-4	1964272		GTTGGCTGCAAAGCATTAATTCTGGAATTATTCTC[C/T]GTGCATGTGATTGTCTAATACATTTAGCCTAGAAG
AX-184369650		1A	1112814	Fvb1-4	1961784		TTTTGTTGCCTGATGAAGATTACTTCTGTCCTCGT[C/T]TGTAGATCTTTCAAATTTGAAAATCTTGAGTTTTA
AX-184358508		1A	1115298	Fvb1-4	1958281		TATGGGTTGAAACTGACATTGCTAATCAATCATGC[A/C]GGTAATTATTTACTAATTGAGCAACTTGTTTCTTG
AX-184175027		1A	1120208	Fvb1-4	1953371		AGGGGAGAAATGTAATGTGAAAGTGTGGAAGTGAT[A/G]CTGGTTTGTTTTTATGGCAGCACGGAGGAGATGTG
AX-184413661		1A	1121524	Fvb1-4	1952055		GATCAGGTTGTCGATGAAGGTTATTTGCTCTCAAT[A/G]ACAGTAAATACATGAGATGAATATGTTGCTTTACA
AX-184503652		1A	1123120	Fvb1-4	1950459		ATCATGATTATTATCAAACTCAGAGCATCCACATA[A/C]TATAACCATCTCGTAGTGTTGCTTACATCAAACTT
AX-184858340		1A	1123195	Fvb1-4	1950384		TTATATGATTCGATTAAATGAGATAAAATCCTTTG[A/G]TTACGTGATATAATTTTGTTTTTCTACCACCAACA
AX-184930233		1A	1123539	Fvb1-4	1950040		TACAGTAGCAACTTGATCACCATAAACACCAATGG[A/C]ATCATCATCTCTTAAAGTAGTTGTTGTGGGGAAAC
AX-184042605		1A	1126637	Fvb1-4	1946942		AGGGAAACTGAAATACAAACTGAGCACTGAACTAG[A/G]CTTTCATTGTCCAGGTATTAGTTGTAAATCCTGTT
AX-184894754		1A	1128113	Fvb1-4	1945466		GAATTGCGATACTAACTAAAAAAATTGGCAAGAAG[A/G]TGCAATGAAAATAAATCACAATAGAAGTTTTGTCA
AX-184841940		1A	1129525	Fvb1-4	1944054		GTCTTCATGGGATCATATGAGTTTGATCTAATAGT[C/T]AATTTTTCTTGTTGTATAGTTTGCACTAACATTTT
AX-184645743		1A	1130499	Fvb1-4	1943080		TTTGAGATTTTGGGCAGGTTTTAGTACTGAGCTGA[A/G]GGTTTTGGGATTTTGGAATTAGGGATTGTGGTAGT
AX-184402838		1A	1131548	Fvb1-4	1942031		GAAGTAATTAATTTAGGCTAGAGGTTTCTGATCTT[A/G]TCAAATGGGTTTGTGGATTTGTGGTAGCTCTAATC
AX-184070631		1A	1131885	Fvb1-4	1941694		ATGTGCTTATGTTAATTGATGTGCTGGGATCAAAT[G/T]TGTTTTGAATTTTGAAGTCATTTTATGGGATGGGA
AX-184347206		1A	1132715	Fvb1-4	1940864		TATGAACAACAATTTTAGCCAAGGCATAAAAACAC[G/T]ATTGACATCATTCAAGTTGGTTGATGTCATTCATA
AX-184347205		1A	1134627	Fvb1-4	1938952		TTGAGCTAGCAAGGCGGTCAGTAATGTCACTAGCA[G/T]CAACGAAGACAATGCTTCCCTTTTCATTGCCATGG
AX-184324873		1A	1140278	Fvb1-4	1933301		GGAATCGGGGGGCAAGGTTTTTTATTGTCTTCTGT[A/G]TCATATATGATTTGGTCTTGCAAGGTACCACCCAA
AX-184494380		1A	1141058	Fvb1-4	1932521	Yes	CAATAAGGTTATTATCAACCCCTAAAAATACAAGC[C/T]AACATTTTAAGACCAAAACATGAGACTAGGGAAGT
AX-184165856		1A	1141521	Fvb1-4	1932058		GAGAAAGACTTGTGACTTGACCTGATAAATGAGAT[A/G]TTGAGTAAAGATGATGATGATTCAATCAATCACCT
AX-184062164		1A	1142226	Fvb1-4	1931353		AGAGAGCCAAAAATGGACATTATCAAATTGCATTC[C/T]ATCTCTTATTTCAGCTATGACTATATGGTAGCCCT
AX-184324872		1A	1142325	Fvb1-4	1931254	Yes	TCACGGTATTGCCTTCGTCCTATCAATAACCCTTG[C/T]AGGGGATAAATACACATTCCTCAGTATTCACTGAA
AX-184175025		1A	1144293	Fvb1-4	1929286		CAGTTACTACTATACATCATTAGCATTGTATTCTG[C/T]ACTAGGTAATGTAAATTAATACCATTTACTTGTGT
AX-184279326		1A	1144332	Fvb1-4	1929247		TAATTGCATAATGGGAATAAATAAAGAAAATGAAT[A/G]GAACAGTTACTACTATACATCATTAGCATTGTATT
AX-184139969		1A	1145287	Fvb1-4	1928292		GAGTATACAAATGCCTTTGCTAAAAATTGAACTTC[A/G]TTAACTGATGAGTTCTGATTGTAAAGATTGGCGTT
AX-184023471		1A	1164965	Fvb1-4	1824412		CATATGATTTTGGGTACATTAACTTTAAACATGGA[C/T]TACTTAATTCATACATAGTTTTCTTTAGTGAAGTC
AX-184156861		1A	1169834	Fvb1-4	1829281	Yes	AACTGACTATTGTTTGGCAAGAGAGGTCAAATAAA[A/G]AGAAACTAAGAGACCTATCAGATACCAATAAAAAT
AX-184301865		1A	1175701	Fvb1-4	1835148		CAGCACAACGAAAACCAGAATCAGTTCAAATCAAA[A/G]AAACAAAAGACCTAATAAAAATTCGATGCACGTCT
AX-184455565		1A	1178098	Fvb1-4	1837545		TTAACAATTCAAACAGACCCTGCTGCTACAATTTT[A/C]TAAGCTCACACATAAATTGAAGTGATTTCTTTCAA
AX-184503650		1A	1178221	Fvb1-4	1837668		CTTCATAGTTGCTGTTTTAGTGTTCAAATCTTTAT[A/G]TCAGACTAATGTTTGCAAGACATATTAACTACACA
AX-184645742		1A	1183935	Fvb1-4	1843375		GTTTTTCCTTGACAATGGATGAATTCCTTGACAAA[G/T]CCCGTGAAATCACCAAGCAGTTTTTCGCAATGCCA
AX-184665317		1A	1188375	Fvb1-4	1847815		CAGAAAGAAAGACATGGCTGAATCTTCCAGTCCTG[A/C]AAAGTTTGAGTTATTAGCAACCAAAACTGTGCAAG
AX-184712042		1A	1189463	Fvb1-4	1848903	Yes	ATGTCCCTGCCGCCACCGTCCATCACCAAACCAAC[A/G]CCGTCGTCGTCATCATTCTCATTAGAAAACAATGT
AX-184335997		1A	1189513	Fvb1-4	1848953		ATTCTCATTAGAAAACAATGTTTTCAACCACGCAT[A/G]CCGGAGATTGCCGCACCACTGCCACAAACATAGAT
AX-184117243		1A	1190299	Fvb1-4	1849739		CTTAAGCGGGATATTTTATTTCAATTATGGTTTTT[C/T]ATTTTTGATATGATTGTCTCTTTTTGTAATTTTAC
AX-184042603		1A	1191073	Fvb1-4	1850513		GCTTGGCTCTACATTATCTACATGAAAGTGCAGAA[C/T]GTGTCGTTCTTTGTCTAATCTGCGGAATTTCCAAA
AX-184066224		1A	1191129	Fvb1-4	1850569		TGCGGAATTTCCAAACTCATCATCGACGGTCCAGA[A/G]ATCACAGTGGGGACTGTAGGGAATTGTATATTCAT
AX-184554084		1A	1191565	Fvb1-4	1851005	Yes	CTCAGGCTGCCCTCTTTGCTCTGGCCCCAACATGA[C/T]ATACATTCACACGTTCCACATGAAGCTTGTCATAT
AX-184358504		1A	1191762	Fvb1-4	1851202		GAAGACGATTTATTTTTGCTTGTATCTCTTCAAAC[A/G]AAGTACATTAATTTGAAACCCCTCAAGAGAACTAA
AX-184714115		1A	1191942	Fvb1-4	1851382		GCTATGCTTCGATGTCTGCTCACGAACAACCGGAC[A/G]CAGAGGTCAAGCAGTAGAGGCCTAGGGAAGATCTT
AX-184950070		1A	1192068	Fvb1-4	1851508		AATTATGTCTTGACATAGTGCGGCCAGTGCTACAG[C/T]CTTCAATCACTGCGGTGCAAGACCAACATTCAACA
AX-184184538		1A	1194263	Fvb1-4	1853715		TGAAAATGAATCCTAATAGAATACAATTACATAGC[C/T]AGAGAATTAAAAAAAAAGACTAGTCCATACCGATA
AX-184962733		1A	1194881	Fvb1-4	1854333		GTTAAGGAAGTCATTGCTTTCTTGCCATGAAGGGT[C/T]AGACAAAACATTATTCTTTAGCATGTCACGAAAAC
AX-184860533		1A	1196475	Fvb1-4	1855927		GAAAAAATGATACTCGCTGAGGTCTGTTTTCAAAG[G/T]GCTTACATATACAAAATAGTTGTGTTTCCAGAGAC
AX-184103450		1A	1199167	Fvb1-4	1858619		ATTTATCATCCAGATATGTCATCAACCAGTTTTAG[C/T]GAGTCATTGTCAAGCATCAGATTTTTTATCATGCC
AX-184842572		1A	1202295	Fvb1-4	1861747	Yes	ATCTTATTTGTTTGTTAAGTACTCCAATTGTAAAG[A/G]GATTGGCAGTTGTGCTGTTTTAGTTTATGAACTTT
AX-184369646		1A	1203037	Fvb1-4	1862489		CTGAAGTATTGATCTCGATTGGAAGTTGGTATATG[A/G]ACCCTTTAGCTCCGTTATAGAGATTGTCAACTATT
AX-184175024		1A	1203953	Fvb1-4	1863405		CTGTTGATAAGACTTGGATGATAGTTTTTGCTTGT[C/T]TGTTACGAGTACCTGTTTCCTGGTTCTGATGTAAA
AX-184369647		1A	1204932	Fvb1-4	1864384		AGATAAATAGAAGACAATATATGGAAATACACACA[A/G]AGAAGTTGAAGTATATGAAACATGTCAATTAATTT
AX-184066225		1A	1205120	Fvb1-4	1864572		CGCCTTTGAAAACATTGTGCGACAAGGCTACATTT[C/T]GCCACTTCTGGTTGTGTTTATTTAGTAAGATTGAT
AX-184075416		1A	1207578	Fvb1-4	1867030		CTACATGAAACTGATGAAAGTGCAGAGCAATGTGT[C/T]ATTCATATCTGCTAACATGCATTTGGAACAAAACT
AX-184358505		1A	1209419	Fvb1-4	1868871		TCTTTAGCATGTCACGCAAACCACAAAAGTCACTT[A/G]AGATCTCCGACTTCCGCTTTGAATCAGATTTATCA
AX-184867882		1A	1209707	Fvb1-4	1869159		CTGATTTCTGTCTTAATTACCAGGTGAGGCAAGCC[A/G]TTTGAATCTTTAACACAATTAGAATTGCACCATTT
AX-184413660		1A	1211116	Fvb1-4	1870568		CTAGGTTTTAGGAGAGGGCAGACAGAAAAAAGGGA[C/T]CCCTCGGAAGGGCTTGTGTGTGTATTTTTTTTTGG
AX-184110241		1A	1211368	Fvb1-4	1870820		GCCTTTTGACAATCTGATATCGACCTATCTGAGAA[A/G]ATCAATGTGTTAAGAAGAGAAGATCATAAAGCAGA
AX-184110242		1A	1212214	Fvb1-4	1871666		TGGCCATCTATATGGTTTCTCAATATTAATGGATT[A/G]AGTGATCTGCAAACAAAAAAGTGAAGATCCAAGTT
AX-184204352		1A	1213484	Fvb1-4	1872936		GGCATGAGGGACGAAAGCCCATCCCAAAGATTGTC[A/G]TTGTAGTTATTCCCAAGATAGAATCGGAGAAGCAT
AX-184887179		1A	1213833	Fvb1-4	1873285		ATATACTACAGCAAGTAATAGATCATCTGAGGATT[A/G]CTTTAACAATCAACAGACCCTGCTGCTATAACTTT
AX-184324871		1A	1217419	Fvb1-4	1876871		ATAGTCCAATCAACTGTGTTTGACTGTTTTATTGT[G/T]TTTATTGTGAGGCTGCTTATTGTGTTTGACTGTTT
AX-184424444		1A	1222081	Fvb1-4	1881533		TGAAGAAGAAGAAAAGAGGAGGGTGTGTGTTCAAA[A/G]ATGGGGGGCTTGGAAATTTGGGAAGCTTTTGTTTG
AX-184455566		1A	1223434	Fvb1-4	1882886		AATCATTAATGATACAAGTGCACCTTCATGCGTAA[A/G]CCGAAGTCACAAATTCACAATCGAAACCAAATAGT
AX-184301866		1A	1224058	Fvb1-4	1883510		TTGGGACCAAGACTCCTTGCGTGTTCAGAAGCTCC[A/G]GCCTAAAATGATTGATAGAAATCAGACAAAAGTGT
AX-184235403		1A	1224116	Fvb1-4	1883568		CAGACAAAAGTGTACAGAGCAAAACTAGAATATGA[C/T]TGCTAACCAAAAGCAGGAAATTTCTTACCTCAATA
AX-184358506		1A	1236643	Fvb1-4	1903620		ACATACCAAATGGAGACATTCAATGTATTTCATGG[G/T]GGGTCAACCCAAACAAAGTCAACAATCCAAACCCA
AX-184070630		1A	1239017	Fvb1-4	1905994		CTAGTATATAGATCCGATGAATGTAAATTATACTT[A/G]TTACTAATCTCTCTAACCACCCGCTCATCTTCCTC
AX-184880049		1A	1242287	Fvb1-4	1900530		GATGGATTGCCATGTTTTATGAAGACGATGATTCA[A/G]AAGAATCAAAATTAAAAGCTCATGTCTTTAACCCG
AX-184165855		1A	1244584	Fvb1-4	1898233		TGAGATTAACCCTAGTTATGAGTTTTTCGATGATC[A/G]ATGTTGATCCACATAATGAAAGTTCTGAGTTCAGA
AX-184529670		1A	1259047	Fvb1-4	1814760		TAAAGTCAATATATTGCAAATGACACCAAGTTTGT[C/T]GTCCCTTTATGTTCTAGAAGGCCATCATCAACTTT
AX-184714114		1A	1261245	Fvb1-4	1812562		TGCAACAAAAATAGGCTCAAGACTTTGGTAGCTAT[A/C]ACAACAAAATAAAACTGGTTTAAGATCAAGATACA
AX-184761461		1A	1262841	Fvb1-4	1810966		CCAGACTCTCATCTTCGATACATTAAATATGAAAC[A/G]ATCGAGGGGGTAGTAGACTTTGGAACTATACAAGT
AX-184148143		1A	1266178	Fvb1-4	1807629		GCAGGACTGTAAGCGCTGCCACCATAGTTAATATC[C/T]TAATTTTAGATTGCCAATGATCCTGAAGTTTTTCC
AX-166510755	AX-89817638	1A	1267132	NA	NA	Yes	CCGATTCAAATTTGCGCTACAACAGCCTTGCCGTC[G/T]TAGACTCTCATATATATCTGATTGGTGGAGATATC
AX-184184537		1A	1271077	Fvb1-4	1802730	Yes	GATCTCAAACCTACCATAAAGTTAAGAAAAATGGC[C/T]GAAGCTAACCCTTTGTCACCTGCTAATGCAAACCT
AX-184402836		1A	1271688	Fvb1-4	1802119		CAAAACTCACACAGATAGGGAGCTCTTGATTTTCT[A/G]ATATTTTAGATTTCGAAATACAGAGCGACGCTTGT
AX-184880048		1A	1272075	Fvb1-4	1801732		ACTGAGAGATGGAATCATACCAGAACCCGCAGATC[C/T]CAACCCTACGGTTCTCTTCAAGGATTAGGGTTTCC
AX-184569522		1A	1272208	Fvb1-4	1801599		ACTCCAATTCGACTCTATCTGAAGGATTTCGAGTC[A/G]TTGGAACTGAGGAGCAGAGGGATCGAATCAACCAC
AX-184097189		1A	1272234	Fvb1-4	1801573		TGGAAAGACCCTGGAGCGCTTTGTCAACTCCAATT[C/T]GACTCTATCTGAAGGATTTCGAGTCATTGGAACTG
AX-184561920		1A	1275044	Fvb1-4	1798763		CACGGTCAATCAATCAGCAAATATTATTCATGGTA[C/T]ACAAAAAACAAGCACATGTCCTGAGGAGGGAGAAG
AX-184025894		1A	1280840	Fvb1-4	1792967		AAAGTGTGAATTGTAAAATTAGGAGTGTAAATTTC[A/G]GTTCCCTATAATTTTACCTAAAAGCTTCTTAATTA
AX-184214630		1A	1281718	Fvb1-4	1792089		GGTGGTGGTGATGTAGCGATTTCAATTCTTCAATC[A/G]GATTTGAAACCCTAAGTAGAGAGTGTGATAGTTCA
AX-184634979		1A	1282018	Fvb1-4	1791789		ATATATTAAGCATCAGCCCTTCGTGGGAAATGATG[A/C]GTATGCAACTATACAAGAATGCACAAAGCTAGCCG
AX-184962732		1A	1282161	Fvb1-4	1791646		TGTCTGAATAAAGAAGGAATGTCGCACAGACATCC[A/G]TCTCTTATAAAACCATAGCATCTAGCTGAGCCAGT
AX-184554083		1A	1282944	Fvb1-4	1790861		AATATAGGTTAATATACATCATACAAGGTATCATT[C/T]ATCTCATGTAAAAATAGGGGCTATAAGAAAAAATC
AX-184718266		1A	1286138	Fvb1-4	1787667		ATTAACTCAGGTGGCAGCCCTTAGTTTCCTGCTGC[A/G]CAATTGAACAATTCGTAAGTCCACTCATCAAGAGC
AX-184485130		1A	1287539	Fvb1-4	1786266		CCATATAAGCACATAAAAGTCAAAATTCAACACCA[A/G]CCATAAACTTCACCAAAAAAACAGGTTGGGTAAAT
AX-184324870		1A	1287871	Fvb1-4	1785934		TATACACTGATGCGATTCTTCATAGTCAAACTAAA[G/T]TACTAAACAACCAATCTTTAAGTATAAGATGGAAG
AX-89809138		1A	1290110	Fvb1-4	1783695		TCTCTACCTCGTAAAGTAGTTTCCAGAGAGCCACC[A/G]TATGCGACTTGTTCACGATCCACCTTCAATTTGCT
AX-184494377		1A	1290712	Fvb1-4	1783093		TCATGAAGAATATATCTACCTAAACCCTGTTGTTT[A/G]ACAAAACATATATCTACCTAACTCATCACGAATAT
AX-184485129		1A	1291624	Fvb1-4	1782181		GAAGCATCCATTTCTGATGCAGAGGCTGCTACTAT[C/T]ATTGCTGAGGTTTTGTGGGGGTCTTCACCTTAGAA
AX-184058209		1A	1292086	Fvb1-4	1781719	Yes	GCGTTGCTGACAATGGCTTCGCCTAACTCGATTAG[A/G]GTGTTGTGTAGTTTGGTTAGAATCATTAAGTCACC
AX-184690630		1A	1292188	Fvb1-4	1781617		TCCAACCGTGTTAGGGAACACTGCGCATTTGTTAT[A/C]GTTGGTCTGATCAAGTTCAACAAGGATGTCTTTGT
AX-184075414		1A	1294868	Fvb1-4	1778898		ATTAAGCAACCCAACAACACTGATTTTGTTCATAG[A/C]AATATAAACTGATAAAGCATGAAACTTTATATAAA
AX-184475550		1A	1295206	Fvb1-4	1778560		AAACTTAGTTATGCACACTGATCACTCACTTGCTG[C/T]GGAGCATTGTGACCCTTTGGAACAGCAAACACTCT
AX-184054668		1A	1295385	Fvb1-4	1778381		AATGCAGATAAGCTGCTGATACAAAGGATTTATGC[A/G]ACTCAAAAACTGATACAAATATAGCAGCCAATTCA
AX-184876821		1A	1296965	Fvb1-4	1776801		CTGGATATGTAAAAAACTTATAGTTAATAGTAACA[G/T]TTTCCAAGTTAAAACTAAGAAAAAGATGCAAGGTT
AX-184165854		1A	1297544	Fvb1-4	1776222		TATACTGCAAAGAATGAAAGAAAAAAGGACATGAC[C/T]CTCATTCATTATAAAGATGAATAGATTATTGGACC
AX-184324869		1A	1297694	Fvb1-4	1776072		TAATTAAAGAAGTATAACTCCAATGTACTTACTTT[C/T]CAGCAAGACCTTCTTGGTTTCCACCATCTCCAACT
AX-184873630		1A	1298733	Fvb1-4	1775033		GCAGTGGCTTCCGATTTAGATTGACATCTTTGAAG[A/C]GGCAGGCTTCTTGTCTAGGACATGTTACAAAGTCT
AX-184503649		1A	1299067	Fvb1-4	1774699		CCTCACTCAAGGTAAATATTCATAATGCAATGTTA[A/C]TGTGGCAATCACATATTCACATTTAGATGTGTCAA
AX-184214628		1A	1300770	Fvb1-4	1772996		ATTCTTTGGTCCCACTAAGTACTTGAATAGACTAA[C/T]ATGAAAGAAAATGTGTAGTTTAAGAGTATCTTATC
AX-184402835		1A	1301826	Fvb1-4	1771940		TGTAATGTTCTGCTCATAGTTGAGATTTGAAGTTT[C/T]ATTAATAACATTAACAATGTTTTTGAGTTTTCGGG
AX-184246427		1A	1303243	Fvb1-4	1770523		CAGTTGAGCTCAATGCAGTACTTAAAAGTTTGTTT[C/T]GGTTTATGGCCGTCATGATCATGTCATGTAATCAC
AX-184529669		1A	1303464	Fvb1-4	1770302		CGTATGTTAATGAGGTAATTCCATCTGGGTTTTCG[G/T]TCTTGATGTTAAAGTTCGTGTCTTTTTTTGACTCC
AX-184424443		1A	1304742	Fvb1-4	1769024		ACAGCTTTGCACTCCCAAAAATATTGAATATTCAT[C/T]GGTACGTAAGAAGAGACAAGACAACGAAGACCTAT
AX-184845943		1A	1307599	Fvb1-4	1766167		GTCGCTGTTTGAGGAGATTGGATAGTAGAAAACCA[A/G]TTTCACATGGTTGGGACCATAGAGAGGATAGATAT
AX-184224919		1A	1312519	Fvb1-4	1761247	Yes	TACTAAACAACTACTCAGCAATGTATCAAATTTAT[C/T]TGATCATGAAATATTCCGAGCTATATTAAGCAAAT
AX-184584253		1A	1312643	Fvb1-4	1761123		ACCATCGGCCCTGCCTTCCCAATATGAAGTGAAGA[C/T]GACACAGCAGTAATACTCCCAATTATCTGATCATC
AX-184224918		1A	1317482	Fvb1-4	1756284		GCATTATGTTTACAGCTCTGCAGACTGTTGCACTT[C/T]TGTGTCCATCTTAGATTAGTTGTTTCCTGAATATG
AX-184062163		1A	1320550	Fvb1-4	1753216		ATAAATATGGGAGAGTCCAAAAGGACAATCCAAAA[A/C]ATGGTGTGATAGTCAGAAAACGAAAACGCAATTGT
AX-184335996		1A	1327974	Fvb1-4	1745792	Yes	GAGAATTTAAACCATTTGAGAAACACTCGGTATGT[A/G]TGTAATGTTTTAATGAAATTGCATTTTAGTTTTCA
AX-184028091		1A	1328210	Fvb1-4	1745556		TTTTCATAATGGAAAAAAGTAAAACTTATTCCCTT[A/G]AGGTTCTTTCAAATTATTCTGATTTTTCTTCAACT
AX-184066223		1A	1328278	Fvb1-4	1745488		ATGTATGTATGTAAAGATACACGCCGTGTACTGAA[G/T]ATGCTGATAATGAGGAATTTAAACTCTATTTTTTT
AX-184184536		1A	1329327	Fvb1-4	1744439		TTCCTCAAGCTGCCGAACAACAAAGCGTAAGCACA[A/C]GAATCATGATTCAACCAAAACGATCACATCCTGAA
AX-166518624	AX-89860579	1A	1329600	NA	NA	Yes	CTAGGTGTACTATGCTACACAAACCACGCTGAAGT[-/TATG]TTCACCTTATTAAGACGATATATAACTTCTTCCCC
AX-89779601		1A	1337581	Fvb1-4	1736185		TGACAAATGGTGCTCGAGAGAAGGCAGAACATAGA[A/G]CCAGATAAGAACACATAAAACGGCCATAGTGTCAC
AX-184413659		1A	1339145	Fvb1-4	1734621		TCATTATTTTCATAGTGGAAGATATTGTTTCGTTT[G/T]TTATCTCATTCTGATTACATTTAAGAATGGGAAAA
AX-184955102		1A	1350889	Fvb1-4	1724223		AGGATTACTTGAATGTAATGTAAAGGTAAGGGACT[C/T]CATGATGCTCTTCTTTTTTATTCAGACCCTTTTCT
AX-184475549		1A	1351809	Fvb1-4	1723303		TTGAAAGTTGACGTTAAAGATGGTGTTGTTACAGG[C/T]GCGGATTATTATTGTGATCAGGGATTCGTTTTTCA
AX-184402833		1A	1355641	Fvb1-4	1719471		TGCATACATGCTTACAGATGATGCAGATGCATTTA[A/C]AATATAAAAAAACACAGGGTAAGACCTTACGAAAA
AX-184204347		1A	1358851	Fvb1-4	1716261		ATGAACCATAGGAAAAGAATGCAAAGTTATCACAA[C/T]ATTCACTCACCAATAAACGAGCATGAGTAGTGGAA
AX-184080426		1A	1364678	Fvb1-4	1710434	Yes	GCATCTCAAAGAACTGTCATAGTTATGAGAGACGT[A/C]AGATTAGCTTAGAGTGCAAACTTCTAACGGTTTAG
AX-184066222		1A	1367311	Fvb1-4	1707801		TTGGAGGATTGATTATGATTTATGAGGGTTGGGTG[G/T]TAATGTTAACAGGTGTCGCACAAGTCAAAACATGT
AX-184097188		1A	1368273	Fvb1-4	1706839		TTCTAATTCTATAACGGACTCAAAATGCAACAAAC[G/T]CTAGCCTTTTAAACTCACAATTCACAACTTCAAGA
AX-184554082		1A	1368554	Fvb1-4	1706558		AGCTCAAAATCATCTGCATTTAGTCTTGGAAGCAG[A/C]AGCAAGAAATATATCATCCAAAATTGATCCTTGCT
AX-184110240		1A	1370251	Fvb1-4	1704861		TTCTACAGACAATCTATTGCGTTTGTTCGTACCCG[A/G]ATCTCCTTGAAATTTAGACTCACGGGTCCTTTTAC
AX-184475548		1A	1372215	Fvb1-4	1702897		TGTTTTTGTGCGCGGTGTGGAGATACCGTATGAAT[G/T]ATGACTTATGAATTTATTGGACATGCACGAAGAAT
AX-184538026		1A	1377140	Fvb1-4	1697972		TTATAAATCTCTGCTAGTTTGGTATATACCCAAAA[C/T]GTTCATCTGAGTCGTCAGTGAGTGGTTTTAGTCCC
AX-184117242		1A	1379809	Fvb1-4	1695303		TGCTCTACCTGACGGCACAGCAGAATTTTCCTTCC[A/C]TTTCAACAGAAAAAAGTTTTTCAAGCAAAATATGT
AX-184576975		1A	1379848	Fvb1-4	1695264		GGGGTCGGTTTCATTATATGCCTGTGTTTCCAGCA[A/G]TCATGCTCTACCTGACGGCACAGCAGAATTTTCCT
AX-184279324		1A	1380273	Fvb1-4	1694839		TTCTTTGCATTCGGCTTAAATCGAAGATAGATCCG[C/T]ATATTAGTCAGGTTAACTTGCTACTTAATTCATAT
AX-184048125		1A	1381052	Fvb1-4	1694060		TTATAGGACTTCATTGAAGTCGGCAAACCAACATC[G/T]ATATAGTCGTGGAGAAGTACTGTAACCGAAGAATC
AX-184347198		1A	1381217	Fvb1-4	1693895		AATCTTAATACAGGGGGATGAGCTTCTTTGAAACT[A/G]TTGTTCTTGAGTACCAAACAGGCAAATAGTGACTC
AX-166520159	AX-89874721	1A	1382858	NA	NA	Yes	GACCTCTGTTGTGGCTTCGGCTTGCTGAATGCTGT[C/T]TGATGGCTGTAGAGAAGGGACTAGTCAAAAACAGT
AX-184569521		1A	1384012	Fvb1-4	1691100		GTGGGCATGGATTTGGGTTTGTGTGTTGCTTGGAC[A/G]ATAGCTTCTAGGCTAACAGCTAAACCTCTTTAGTA
AX-166520158	AX-89817593	1A	1384361	NA	NA		TGTGTTAAAGTGCTTGTTTATTTGCAGAAAACTGC[C/T]CTCAATATTTGTCTTCTGTTGCTGGATGTGGGGCT
AX-184301863		1A	1385280	Fvb1-4	1689832		ATTTCTGGCTATTGGTTTAGGGATTATGTTTTAAG[G/T]TGTTCAAATCAAATGTCCCCGTCAGTATGTGAAAG
AX-184257396		1A	1388399	Fvb1-4	1686713		GTAGAGCTTGTCTTGTTTAACTAAGTTATTTTGTA[C/T]TTGTACTCGCAGATGATATCCTGTCCAATGCTTGA
AX-184097187		1A	1389081	Fvb1-4	1686031		TAAAATAATAGAATGCACATGATTATACGTATAGA[G/T]GCTTTGACTCCTCTTTCACTTATCTTGTTTCATCT
AX-184117241		1A	1389631	Fvb1-4	1685481		TCTTGGTATGCCACTGTTGGCAGTTTCTCTGAGGA[C/T]CTAGTTCCTGTATTCAAGAGGTGCCTTGACAAGTA
AX-184445411		1A	1391674	Fvb1-4	1683438		GCAACATTTATTGTAATTCTTGTGTTCTCATCTTC[C/T]CAAAACAGGTGCTTGTCAAAGATTTAAAGAAAAAG
AX-184224916		1A	1392859	Fvb1-4	1682253	Yes	GGTTGTGCTATAGTAAAAGTGGCAGTATTCTTTCC[A/G]GTACTTATTCTCTATGATGATATGACAGGCTGTTA
AX-184132110		1A	1393102	Fvb1-4	1682010		TAACTGCAGTCGGTTTGTAATTTAGGAGTGTGGTG[C/T]ATATCTCTGCAACAGCTGAGTGAATCACTTTTGGC
AX-184358503		1A	1394205	Fvb1-4	1680907		GGAAATGCCAGAAACACGTGATAAGCGGCCGAAAA[C/T]GTGTCGAAACACATACGTAAATAAACTGGACCTTG
AX-184290606		1A	1398729	Fvb1-4	1676383		GGAAACTCTAATCTACAACCATTCGTACTCTATAA[C/T]CCACATAAATATAACCGGACTACACACTACCATCT
AX-184475547		1A	1398820	Fvb1-4	1676292		TAGTATCGGCTCATTAGAACATTAACCAAATCTTT[G/T]CGAAAGGTCAGCCTCAAAGCTTTCCCTTTAATAAC
AX-184246424		1A	1399227	Fvb1-4	1675885		ATAACAAGCCTACAATCCTAGAATATAAAATTGTC[A/G]CTCAAAATCTATATTTGCATTGATGCTTTTTCATG
AX-184313394		1A	1400584	Fvb1-4	1674528		ATCGATTCTTATAGCAAATTGTTGTGTAGTTTACT[A/C]GTGAAAAACGTAAATCAACTCAGTCATTGGAAAAT
AX-184967758		1A	1401853	Fvb1-4	1673259		CCGTCGGAAACTCGAACCGCCGGCTTAATCGTCAT[C/T]GGGATGTCCTTCTCTTGCTCGTGTAATGGTTTTCT
AX-184080425		1A	1404947	Fvb1-4	1670165		GACATTTTGTCAATTCCTGTATCTACAGTTTCTTC[C/T]GATTCTGTTTTTGATAACACTGCCAATGAGATGGA
AX-184955100		1A	1407993	Fvb1-4	1667119		TTGTGCATATTTAGCTGGTTAAAGAAGGATGGGAC[A/G]TTGGGATGCGTGTCATACCATGCATATTGCATTCA
AX-184085625		1A	1409857	Fvb1-4	1664404		TCTACGTCTTATTATTTATATACGTCCTTCAAACT[C/T]GCATGTACAACTTTTTCTCATCATCAACGTCATAA
AX-166510748	AX-89817584	1A	1414430	NA	NA	Yes	ATGGCTCGTGACATGTTATCATTTCCGGTATCTAC[A/G]GTTCCTTGTGACTCAGTTTTTGATACCAATGCAAA
AX-184554080		1A	1414672	Fvb1-4	1659589		AAGAAGAAGCTCAAACTTGTATCAAGATGGTTGAT[A/G]ATCGAATTCACGAGCTGTTTCAGGAATACTCTACA
AX-184475546		1A	1418933	Fvb1-4	1654329		TGGACCTCCTTCACGTAATTGCAACGTTAATGATC[A/C]CAGAAATACTCAAACCTCAGAATTTTTGAAACTAT
AX-184279321		1A	1418986	Fvb1-4	1654276		AACAGTCTTTAACTCAAATAAGCATACATCATATA[A/C]AATCTTTAATACAATGCTGGACCTCCTTCACGTAA
AX-184935079		1A	1419185	Fvb1-4	1654077		CACAAAGTCTCCTTTGTGCTCCATCATTCGTTCCC[A/G]CAATCACATCAGTTCATCCACTATCAAATCTTTTT
AX-184494376		1A	1419271	Fvb1-4	1653991	Yes	TGACTGTTCAAAATTGATACACCCTTAAAGTCAGT[C/T]ACTCCAATGCAAAATCGATCTAATCCACATCAACA
AX-184290604		1A	1420928	Fvb1-4	1652334		AGATTGCCAAACATATTCATATACGGCCTAATGTA[A/C]ATGCTCTAAGAAAAAAGAATCACAAGCTCAACAGC
AX-184634978		1A	1421038	Fvb1-4	1652224		AAACCAGGGGAGAATATATCCGGGAAATTCATCAT[C/T]CCTGTTAAATCACCTCTGATTGATGTCCAAAACAG
AX-184391905		1A	1421156	Fvb1-4	1652106		ATAGAAAGCTATACATATGGGAGATAATGAGAGGG[C/T]GAGAGATAGTAGAGTTTTGAATAGTCCTCATTGAA
AX-184950067		1A	1423460	Fvb1-4	1649802		CAGCAAAGCAAACATACTTTCCTTAACAGTGGTCA[G/T]CAAACAGAATATTTGAACCAAACCCACACCACTTT
AX-184494375		1A	1442039	Fvb1-4	1647927		ATAGCTGTAAGGTATTGTAATTTTCCAATTGTACG[C/T]ACTATTCAGGTGTAAATGTGATTTCAAACTGTAAA
AX-184204344		1A	1442264	Fvb1-4	1647702		AAGTCGGTGTAGTACTGTAAATCCATTTAGACTAT[A/G]TAACTGAGTACAGACTACGTACGGATGAATACAAC
AX-184839683		1A	1442432	Fvb1-4	1647534		CAAAACCCTACTGTATAATATACAGTCTTTTACCT[A/G]AAACAAAGTTCGTTATTGGAGGAATAAAGGCTTTT
AX-184165853		1A	1443779	Fvb1-4	1646187		GTACTTTGTACGGCAAGGCAGGTTCAAATGTTGTG[A/C]TAGTAGAGGAAAATGATTGAATATTTCTTATAAAT
AX-184898755		1A	1444434	Fvb1-4	1645532		TATGATGCAAACGTATGGTAAATATCGACTTCGTA[C/T]GAGGGTTATTAGAAGTTACATATGTATAGGTTCAA
AX-184851135		1A	1444588	Fvb1-4	1645378		ACCACACCTATCTCTCTGTTAATTCGTTCTCAAAT[G/T]TTGTGGTTGCATTGTTGCACCTAAGGTTTTGAACA
AX-184148142		1A	1445345	Fvb1-4	1644621		TCAGATATGTCTTCTCTCCTACGCTCCTAGCTACA[A/G]TTTGGATGCTCATTTCTTACCTTCGAGTATTCAAG
AX-184066220		1A	1448058	Fvb1-4	1641908		AAACATCCCTTGAATTAGATTAGAAAATAAAAGAA[A/G]AGATTTTGACGAATCGGGTCTGAATTATATCAAAG
AX-184204343		1A	1451164	Fvb1-4	1637763		GAAGTAAGCTGGATAGGCCAAGAATATATATAGCT[G/T]GGCATATATATCAAGAACTTAAATGATCGGCTGGA
AX-184358501		1A	1451984	Fvb1-4	1636943		TAGCAATGTATGTTTGATTTTATTTATATAGTATG[A/C]TGTACATGATAGATTAGATTCTTCTCCCCTGAAAG
AX-184117240		1A	1452045	Fvb1-4	1636882		AACATTCTGGATAAGTAGTGCTCTCTGATCCAGTT[G/T]TACTTGAAGATTGATGAACAGTACTTAGCAATGTA
AX-184369643		1A	1452248	Fvb1-4	1636679		ATCTGTTATTTCGTAGATTCATTTTAGGCGCGCTC[G/T]CTACACAGATCTGATTGTTTCTGTTGATATTCGTG
AX-184184535		1A	1453394	Fvb1-4	1635533		TTGTAGATGTCAATTTTATAGTAAACAAACCTGAC[C/T]TAACCAAAAGACTCCTATTTAGCGTGTAATTAGTT
AX-184156858		1A	1454420	Fvb1-4	1634507		CTAGAGCTGGCAAAGTTCTAAGATGTGTTTAAAAA[C/T]TGGGATTGTATAATACAAATTGAAACATTATTGCT
AX-184246423		1A	1459308	Fvb1-4	1629619		CTCAGCCGACCTGGAAAATTCATCCGATTAATGAT[C/T]ACAGATAATAGAATTTGGAACACCACTTGAGTGCA
AX-184911595		1A	1461327	Fvb1-4	1627600	Yes	ACATATGTTTCTTCCATACACACCTATATTCAAGT[G/T]TCAATTCAATATTTTACATAATGGTGGTAGGATGG
AX-184148141		1A	1462770	Fvb1-4	1625051		TTCATTATTGGAACCTTAAATTATGACCTGTTATA[A/C]AGGTTACACGTGCATGAATCAACAGGCTTTTACAA
AX-184512520		1A	1463463	Fvb1-4	1624358		AGCAAAACTTAGTGAACTTGCAACATGAGCTCATT[G/T]GGCAGTAATTTAGAAATATGCAAATAAAAAAAAAA
AX-184660706		1A	1464138	Fvb1-4	1623683		GATAACCACTCGGACAATACTCATAAACATCAAGA[A/C]AACTGCCGGTGTAGTAACAAAACGAGGAAAACCAT
AX-184967757		1A	1464167	Fvb1-4	1623654		GCGGCCGCAAAAGAAAAACCAATAATCATGATAAC[C/T]ACTCGGACAATACTCATAAACATCAAGAAAACTGC
AX-184494374		1A	1465846	Fvb1-4	1621975		CTCTGAGCTGATCGAGACTAAGTGACAGAAACATC[A/C]TGTCATTCTGCATCACTCCATTGTATGACAGAAAC
AX-184455561		1A	1471363	Fvb1-4	1615445	Yes	TATTTGAGACGGATGGAGACATTTGCTCTACTTAA[C/T]TAAGATTATGTTTCATCGATCATATATTTTTGCTG
AX-184847064		1A	1471415	Fvb1-4	1615393	Yes	AATTTAAAGTTTTGTAAGTTGTACAACACGTTAAT[A/G]TAACTTCTCTATTCTCTATTTGAGACGGATGGAGA
AX-184655831		1A	1472397	Fvb1-4	1614411		GCAATGCTGGGATCAAAAGCTTGGGTGAAACTACG[A/C]TTCTTGTTCTTGTTGCTGCCGTCAGTAGGGTGGTA
AX-184024156		1A	1472604	Fvb1-4	1614204		CAACATTAGTCGTTTATTCATGTGAATTAATGCAA[G/T]AGAGTCGTCGAGAAAAGAAAGTAAAAACAGAGAAC
AX-184860531		1A	1476685	Fvb1-4	1610123		GTATGGGATAAAAGGGAATATATATTGGAGTGTTT[A/G]GAGTTCAGTATTTCAAGGTTGGTTTGGTTTCTCAC
AX-184313393		1A	1476913	Fvb1-4	1609895		AGAAGCACTTTCTGCTTCAAAGTCCAGCACTTCCA[A/G]CATTTTCTTCTTCAGCAATAAGCTTCTGCTTTCAA
AX-184424441		1A	1476999	Fvb1-4	1609809		AATAATACTATGTATATAGTTTTGGGTACAGTTCG[C/T]CTGCCAATGTGAAAGTGAAGATATGGAATTTATAC
AX-184214626		1A	1477071	Fvb1-4	1609737		ACTAGGTGCTATGGTAATTTACTATTGGATCATTT[A/C]CATCAAGGAACTATTGTTTCCAGAAACTTCTCCAA
AX-184268258		1A	1477314	Fvb1-4	1609494		TGGCTTTGTGTGAATATAGAGATATAGTATTGCAG[C/T]AGATCATTGGGGTAATTAGGAACAACTTAGGGACG
AX-184665316		1A	1479121	Fvb1-4	1606581		ATCAAGGCTTGATGGCACACCACCCGGCTATACTT[G/T]CAAAAAGAGAAGAAATATCCTTCACGGCATGGCAC
AX-184686759		1A	1479168	Fvb1-4	1606534		TTGGGGTATAGGCACCACGTCCCGTTATGGATTCC[A/G]CGGTTTCTTTAATCAAGGCTTGATGGCACACCACC
AX-184391904		1A	1479496	Fvb1-4	1606206		AAACTATGATAGACATGGTTTTTCTTGAACGATTT[G/T]TTGGGTTTAAAACATACGATCGATGTATTTGAATA
AX-184268257		1A	1479920	Fvb1-4	1605782		CACCGGTGTTTATTACAAAGCTACCAAATTTTGTC[C/T]ATATCCACTTTGTTGGGAAAATTCTCCTATATAGA
AX-184402831		1A	1480565	Fvb1-4	1605137		TAAATCACCGTTCAAACTTTGTCCCATAATGTTTT[A/G]TAGATCTTTGTTTTTCATACAAGTTAAGAAGCACA
AX-184194307		1A	1480983	Fvb1-4	1604719	Yes	GTCGGTGTAGTCGCCAAAACTTTCAAAGTCAATCA[C/T]AGGGACATGCATGATTGCATGCTCCTATTATAAAT
AX-184617421		1A	1481349	Fvb1-4	1604353		TATTTTCTTTTCAATAGAGGCTTTTAAGAGTTAAA[A/G]CCCCAGCAGTATTTTTCCTCAAATTGAGGTTTCAT
AX-184091246		1A	1485014	Fvb1-4	1598506		TTAGACCCTGAATTATCTAAGAGAGATTTGGTTGC[C/T]GTTTCATAAAATGCTAGATAGGCTCTAGAACTGAT
AX-184058208		1A	1485295	Fvb1-4	1598225		GTCATACACTTCACAAAATCTATATAAACACTAAG[A/G]CTTGAGAACCGCCGCACCGGCGTTTATTACAAAGC
AX-184194306		1A	1485435	Fvb1-4	1598085		TTACAGGACTATTTCAATTCCATTTTAAAATTAGT[A/G]TAAGCACACCCAGCAAACTTTTTAAATTCGGCCAG
AX-184279319		1A	1485533	Fvb1-4	1597987	Yes	AGAGGCTTCATTAACTTTAGGCATTGTTATAGGTA[C/T]GAATCGTTCAATTCACCGACTTAATTAACAACTTG
AX-184554079		1A	1486103	Fvb1-4	1597417		CTTTTGAAAGCATGGCTTAAATCGTTCGTAACACT[C/T]GACTGTGATTGAAATGTACGTGTACTCCGGGTCGG
AX-184623510		1A	1491921	Fvb1-4	1591599		AAATGATTAGTAACTGGAGATGGAGCTCTGGCACC[A/G]TTCGGTTGTCCACAGCTATGGTCTACAAACAGGGT
AX-184380892		1A	1497617	Fvb1-4	1585908		AAATGGTTTTAATGGTAGGTGTGAAATGCCACATA[A/G]TTAGTTTGAATTTTGCAATGACGTAGACCTATAAA
AX-184194305		1A	1499515	Fvb1-4	1584010		ATTTCTATTACTGTGGAGTGTGAACAACGTAAGGA[A/G]GGAACACATTCCAGCTTGATTGCTACAAGTTTAAA
AX-184054667		1A	1499725	Fvb1-4	1583800		TTGCGTTTTTGAGTCATAATCAGCTTTTTTCTACC[A/G]TTTTCAACTTTTAACATGTTTAGTAAGTATCTTAA
AX-184054666		1A	1501483	Fvb1-4	1582042		CCAGGAGTTAAAGACGAAAGAAACGAACCAGCAAA[C/T]CCCAAGGAAAGAAATGAAGGAGTTGTTCATTTTTT
AX-184485127		1A	1502488	Fvb1-4	1581028		GTCATCTTGCAGAGCCGTCAAGAGATCCTTTTTAT[A/C]AGGCAACCTATATTCCAGACGCTCAGAGAGATTCA
AX-184124435		1A	1502837	Fvb1-4	1580679		CCAACATTATCTTGCAGCTTTTATTGATATCAACA[C/T]GAGAGATTCCAATTGCTTCTACATCAAGTATTCCA
AX-184902947		1A	1502865	Fvb1-4	1580651		TCACCAAACACATCTGGTAGTTGTGAAACCAACAT[C/T]ATCTTGCAGCTTTTATTGATATCAACATGAGAGAT
AX-184335994		1A	1503287	Fvb1-4	1580229		TTGGAATCCCTATTTCCCACAAATCCAGTCGTGTC[C/T]AAACATTATCCAATATTACAAGTTTTCTTTTCGCA
AX-184194304		1A	1509755	Fvb1-4	1564385		CAGTGCATTTCTCCATCTTGAGATGCTTTTACCTT[A/G]TAGTGCCCCTCCAACTGTAGATATTGCGACCGGTA
AX-184876819		1A	1509860	Fvb1-4	1564280		CTTGGCTTGCTCACTTGGTAGACATTCATAGCTGA[A/G]CTCTATTTTCCCATATACTTGCTTTATCAATCCTG
AX-184224914		1A	1510144	Fvb1-4	1563996		CTCCTTTTAAGCTGATGATCATTCTTCATTTGTGC[C/T]AACTCTTCAGAGGCTATATACATGTTTACATCACG
AX-123360090	AX-89817561	1A	1510581	NA	NA	Yes	AACTCGATATAACACCGGGTGAGATTTCTTTAAGC[A/C]TGCTACATCCCTTCAAATTCAAGAGTCTCAGATTG
AX-123360087	AX-89817557	1A	1511229	NA	NA	Yes	AGTCTTCCAGTTGAAGTGACTCCAAGTTTGCACAA[C/T]AGTTTACATCCAGCACATTGAGAGGATCTCTCAAA
AX-184843326		1A	1512145	Fvb1-4	1561995		GCTATTAGACAAAACAGTAGCGAATAAAAAAAATC[A/G]TAAGTAGATGGAAATTACTTCTATGGTGTGTTAAG
AX-184554078		1A	1512236	Fvb1-4	1561904		CTGTGTTAATTTTGTATTAGATTAAAGATATTATT[A/G]TAATTGTTTATAATAAATAAATAGCAAATAAAATT
AX-184075412		1A	1512449	Fvb1-4	1561691		TAAAATACCTTAAGCCTAGTAACCTACAGGAAATA[A/G]AACATATTCCTAAAACATAGAGGCACAAGAAACTA
AX-184950066		1A	1513039	Fvb1-4	1561101		CCTCAATACCTCATCACAAGACATCAAATTTGACC[C/T]TCCCCAATTCATTTCCAGGGATGAGAAGTTAGTAG
AX-184103448		1A	1513089	Fvb1-4	1561051		ACCATCACTGAACCAAACATTTCTTTTTACGTTTT[G/T]GTCGAGTACAAGTTCCTCAATACCTCATCACAAGA
AX-184246421		1A	1516922	Fvb1-4	1557218		ACAGGTGCTTGTTTTGAAAATCTTGGGGTTTCAAA[C/T]AAATGATGCTTTTGATGTATAACAAAGCGGACTGT
AX-184335993		1A	1517249	Fvb1-4	1556891		AATTTGTCACCAACATTAAGTTCATACACCAGTTA[C/T]GGATTTTCTACTGCTCTGCACGAGAAATTGAAATA
AX-184554077		1A	1518929	Fvb1-4	1555211		ATGTATTTGGATGAGAAAGTGGAATTTGAGGTGGG[A/G]GAGAGGAATTCAAGGGGTTTGGATAACAAATATGA
AX-184051311		1A	1521078	Fvb1-4	1553062	Yes	TAAGCTAACAAACTATGCAGTCAATTGAATAGTAG[G/T]GTCGTTATATATACTGAAGCAACTAGCACTCCGTA
AX-184413658		1A	1521596	Fvb1-4	1552544		CCTTCGCCACCATTAAAACAATGCATAATTTGAAT[C/T]GAGTCACGTCGTCGCACATCAACAAAAGCCTTGCT
AX-184854434		1A	1521717	Fvb1-4	1552423		ACGTTCGATCTCATAGTCGTCCATACAAATAGCAC[A/G]TGTCCCACGTTTTGTAGCTTTAAAATAACCCTCCG
AX-184865257		1A	1522163	Fvb1-4	1551977		TCAACAGAGAAATCCGTCGGAACGGAAAGTTCTTG[A/G]AAAATTTCTTGATCATGCACTGAATCAACAGAGTA
AX-184132109		1A	1527483	Fvb1-4	1546657		AGGCCACACTTGGGTTCTCACCAAATGACGATTGA[A/G]TTTCCAGATATCGATAGGCGAAACCGACCGGAAAT
AX-184048124		1A	1529158	Fvb1-4	1544982		AAGACCATCGTTAGAAAAATTAGAGAACTGTCCAA[A/G]GCAGAAGAAAAAGAAAAGAGTTTGGTTTCATAGGT
AX-184629314		1A	1530333	Fvb1-4	1543807		TCCATCTTCTTGGCCACTTCTTCAACCGAATCACC[A/G]TCTCCGACGGCCAAGTACCTCTTTGCCTCTTCAGG
AX-184655830		1A	1530606	Fvb1-4	1543534		CAGCTAACCAAAAAATTCAAATGCTTGGAAAGAAA[G/T]AGAGCGAAATATAACACAAACCCAAATCAGCAGGA
AX-184880047		1A	1531328	Fvb1-4	1542812		AAGATTCAGAAAAGTGTCCAAGTCCCAAAACTACT[C/T]GGTCCCTAATTTCATCTTCTCAAGTAATATGACAA
AX-184494373		1A	1534332	Fvb1-4	1539808		TATTTTCTGGCTTTGATTGTTTTCCCCGAATTGAT[C/T]GTCAAACTTTCCTGGCAACAAACCCAAATATTAGT
AX-184124433		1A	1534466	Fvb1-4	1539674		CTGTTCTGTGAGATAAGCTCACGAAGCTTGCTTTT[C/T]TGTTGTGACCATTACACAGGCACTGCAAATGTATA
AX-184598201		1A	1541370	Fvb1-4	1532770		ACGACCACTGGCACACACACAGTTCTTTTTCACAC[C/T]GCTGTATAGTATATATACGTTAATGATAGTATGTA
AX-89874676	AX-89817544	1A	1541812	NA	NA	Yes	GATGATGGGAAAGTTTGGAACTGGCTCTTGACTGC[C/T]GAAGGTGAATACAATCACAAGGATGATAAAGACTT
AX-184716208		1A	1544213	Fvb1-4	1529927		ATAAACTTATATATATGTGTTTGTCAGCCTTGTTT[C/T]TTAGTTATTGGTTTCTTTGTAGTTTGTACCTCGTT
AX-184117239		1A	1544493	Fvb1-4	1529647		CTCTTTTTTTTATGAGAGCTTAGATTGGAGGGAGG[C/T]CTCATGCTCCTAGTTGTATCAATGTTTCATATAAG
AX-184629313		1A	1553916	Fvb1-4	1520232		GGCCACCAGGAACATTCTCAACTGAAAATGGGTAA[C/T]GCCGAGGGCTACTCAGGTTACTACTCTGGTTGGCA
AX-123365028	AX-89874669	1A	1554033	Fvb1-4	1520115		CATTCTCTGGGACCTGTAACTGTGGTGCTTCAGTT[G/T]GATAGCTAAATCCATGATACAATGGATATACTGAA
AX-184494372		1A	1554321	Fvb1-4	1519827		TTATAGATGGTGAATAATTGTGGAGCTTTCCACCC[C/T]CTTGAGAATTACTCGAACCAATATCTTCCATTTGA
AX-184413656		1A	1556018	Fvb1-4	1518130	Yes	CCTAGCATTCACTAATCACTACCCTCGTTAAAACC[A/C]ACATATTCACTCTGCATAATTCTAAATTCTCCAGT
AX-184529663		1A	1556578	Fvb1-4	1517570		CATACTGTGTATGAAGCAACCAAGGGACAATATGA[C/T]AACTGCAGTGACCTGATCGGCGGGATAAGTGATGA
AX-184051310		1A	1558251	Fvb1-4	1515897	Yes	GGGCTGCCTCCAAGACATTTCAGTTAGGCGATAGA[A/G]TTTGTAAGTCGTCTTACACTATTTAGTTTTATCAG
AX-184246419		1A	1558585	Fvb1-4	1515563		TTTGCAAAATCAATCACGTTTTCATGCTTAAGTTG[A/C]CAAGTCCTGTATTACCATCAAGGCCTATAAATACC
AX-184629312		1A	1560981	Fvb1-4	1513167		TGATTCCCTTTCAATATTTGGTCCAACTTGATATT[A/C]GCTAATAAACGAGTTTATGAACTGGTTAGCTAGCT
AX-184335991		1A	1562939	Fvb1-4	1511209		TCTATACTATATGATATATTAGAATTTTCCGTGAT[A/C]TGAGACCAGCTAATACTTTCTCATATAGTTTCTCT
AX-184623508		1A	1568615	Fvb1-4	1505533		TTACGTACGTACATACAATACATACCTTGTATATG[A/G]AAGGCTGTATTGAGTTTATTTGAATTACAGATTCC
AX-184165852		1A	1568990	Fvb1-4	1505158		AATTGTACTAAGAATAGAAATAAATTAACTACTTT[A/C]TTTAAGAAACGCTTTCTAAAAAAGTTATTAGCATA
AX-184678581		1A	1569304	Fvb1-4	1504547		ACACTACTTCACATCCACCTACGATCGCCACTGCG[A/C]AAACGGACAGAAGCTAGCGATTAACGTGACCGGCA
AX-184700460		1A	1572065	Fvb1-4	1501641		AGTAACCAAGGATGATTACGAGAGCTGTAACACGG[C/T]GGATCCCTTGCATGTGTTCCAGGAAGCAGTGACAC
AX-184194303		1A	1573010	Fvb1-4	1500696		TTTCTAATCCGCATTAGTTTTAGAATCAATATTAT[A/G]AGCATAGTGACCTCAAGGCCGGCATTTATGTTTTA
AX-184214625		1A	1573175	Fvb1-4	1500531		TTATTTAATATAGAGACAAAAAGAAACTATATGTT[A/C]TTTAAGGTAATGGCAAAGTGCGTGATTAGTTCATT
AX-184324865		1A	1574597	Fvb1-4	1499109		CATAAGTGAGTATAGTACTGGCTAGCCACTACTTC[G/T]CGAAGACTCGAAGTTAACTTTTCATTTTAGGGGTT
AX-184380889		1A	1577082	Fvb1-4	1496624		ATTTGAATAGAAATAACCTTGGTGTGCATGTGTGT[A/G]TATGGTTTGGCAATTGGCTTTGGTAGCTAGGTGCC
AX-184611315		1A	1578182	Fvb1-4	1495524		GTGATGAACATGGTGATACTGATGTTATTTGTGTG[A/C]AGCATTTCAATTTCAGATGGGACAGCAAGATGTGG
AX-184485126		1A	1580090	Fvb1-4	1493616		TGGCGGAGCCGCTGAGTATGCAACCTGGGCGGCGG[C/T]GCATCCTTTTGTACTTAATGGCGGTGCTGATTACG
AX-184724036		1A	1581044	Fvb1-4	1492662		GTTTACGGGCCGGCGACCACTGCAACTCCACATAC[A/C]CAAGCTCCTGCTCATAGTAGTGGTGCACTGGTGCT
AX-184402828		1A	1582009	Fvb1-4	1491697		AGACTTACGATAGTATAAGTGAGTATTACTAGCTA[A/G]TTAAATTAATCCCCCATTAATCAATTGGTTTTTGG
AX-184485125		1A	1583054	Fvb1-4	1490652		AAATATTAATTTAGATGTAAACAATTACACATGTA[A/G]TAAAGTTAATTGGGCAGAAATTTCTCTATGGGCTA
AX-184175021		1A	1598491	Fvb1-4	1450952		TTTTATATACAGATCCCCTATAAGTTTAAATCCAG[A/G]CTCTGCCCTAGGTTTGCAACAGAAACAATCTAAGA
AX-184634977		1A	1603397	Fvb1-4	1468622		TTCAATCACCCCAATTCCCACAGAGCAGTAACACT[C/T]CTCACACTCAGCAACAGGATCAGGGCATTGCACCA
AX-184925522		1A	1603815	Fvb1-4	1469040	Yes	ACATAATCAAGCTCAACACATATCAAACCATTGCA[A/G]CTGCCATAGATTTGCATACTGTATTTCGGCACGAT
AX-184075411		1A	1603964	Fvb1-4	1469189		CGGATAATCAAATTGAAGATCACCAATCTTGAAAT[A/G]CTTCAACAACTTATCGTAATCTACAGACTTGAGAG
AX-184465563		1A	1604136	Fvb1-4	1469361		CATGACTTGCATACGCACCGGAATCTTATTAGGGA[C/T]TTCACCGGCAGGCGTACCAGTATCTCCGCAATGAC
AX-184279318		1A	1604316	Fvb1-4	1469541		CCAAAACCCTGAGCATTTTGTCAAATGGGGATGAG[C/T]TAAATTACTGTAATACCCCTGAGCAGTGGGGAGAG
AX-184380888		1A	1605620	Fvb1-4	1443180		GGCAAACTTATTCAATGTCTTTGTACTTAGAGATG[C/T]GCCATGAAATTCTGCACTTGACCATGTTGCAGCCA
AX-184930230		1A	1610403	Fvb1-4	1458830		AAACATGCATCATGTACATACAGTAGTGATCAATG[A/C]AAACCACCAATCTGATCTATTAATTGAAGATTCAT
AX-184623507		1A	1610577	Fvb1-4	1459004		GATTGGATTGCAAGTTACCTAGCTTGATAGTTAAC[C/T]ATCCAATTAGCTAGCTTGATAATATTGGCTAGCAA
AX-184718265		1A	1613573	Fvb1-4	1466232		GCCCTATCCCCCTCTCCACTCTAGTCGAAACAAAA[G/T]ATATGATTTTCGATTTTAACTCTATAAGAGAGAAA
AX-184091244		1A	1616307	Fvb1-4	1463498		ACAAGTGAAAACGAGTGATGTTCACGAATATATAC[A/G]CTCGGTTTGATCCCTCAATTATTTTGTGATCAATT
AX-184455558		1A	1616402	Fvb1-4	1463403		GTTAAGTAATACGTACATGGTGTAGCTTTAGTCAA[A/G]TGAGAATTGAGATCCATAGCCACTGACTAGACGAC
AX-184268256		1A	1617141	Fvb1-4	1462664	Yes	TATATGTCATACAATTGAGTAATTGAGTGAGACTA[A/G]TGTATGGACATGCACAAAACTAATCATCTAATCTA
AX-184722220		1A	1617680	Fvb1-4	1462125		GTGAGATTCCGGTCAAGTATTATCTCTCTATGCAT[A/G]TTTAAGGGGTGAGGGCAAAATAATCTTAAAATAAT
AX-184640436		1A	1617862	Fvb1-4	1461943		TATTGGGCGTCAGTAACTAGTTACAGGGGAAATTC[A/G]GGTGATCGGAGTCAGCAGTCAGAGAAATTCCAGTG
AX-184623506		1A	1669414	Fvb1-4	1439638	Yes	TAAGAGGAGAAGGGTGGATGGGAATGAAGAACTGC[A/G]ATGGCGGTAAGAATTAGGAATTAGGGTTTAAGGAT
AX-184268254		1A	1671763	Fvb1-4	1437289		TAGCGGTGGACATGCCGCAGCCAGAACACTGTAAC[A/G]AAAAGTTACTGTTTTCGGTTAAACCTGGCTACTCC
AX-184512517		1A	1673639	Fvb1-4	1435413		TGTCTGATTAAGCTTTCTTTTCATTTTCAGTCTTA[C/T]GGAAGTCAGCTATCTGAGATTAGTGTTCTTTCTTT
AX-184759566		1A	1673750	Fvb1-4	1435302		ACCAAGCTCTGATCTAAGGTTTCCACTTGCATACC[A/G]GGCCCTCCTTTTGTCTTGCTGGATGGTCTGCTTTA
AX-184665315		1A	1673970	Fvb1-4	1435082		GTTCATACAGTCGGTTCGCATGGGTAGCGACGTTC[A/G]GCATACAACATTTTTGGCCCGCATGCGGTGGTGCT
AX-184224912		1A	1676645	Fvb1-4	1432407	Yes	CTTCTCCTCCATCTTTTTTTTTCCCTACTCGTTTA[G/T]GGTTGTTTCTCTAATGCTCTGTACCCTCTTCACAA
AX-184214624		1A	1676788	Fvb1-4	1432264	Yes	GGATACATTGCATTTGAATCTGCATGTAGGGAGAT[A/G]TATGTGAGAGTGACACCTTTATATTTCACTCTTCC
AX-184194302		1A	1682601	Fvb1-4	1426451	Yes	GGAAGACACTGTATAAAACATATATACTGTGTATG[A/G]GTGTATCTAATAACAAGTATCTGTACCCAGATTAG
AX-184554076		1A	1682810	Fvb1-4	1426238	Yes	TATGTCATCTGATGGATACCCTTTTGAACATTAAG[C/T]AACACGTACGGATGTAAAGAATTTCTCCAGAACTA
AX-184279316		1A	1684608	Fvb1-4	1424447		AAAACTTAGTTGCTAGAGACATTGTAGTTTCTTAC[G/T]GTTTTGTGGGATATTCAGAGTGGATATATATATTT
AX-184184532		1A	1685604	Fvb1-4	1423449		TCCATCACTTGCTTGCTTGCATGGGGTAAGTCGCC[G/T]TTTTCCGATTTGAAATTTTAGCTTCTTAGTTATGC
AX-184024155		1A	1685816	Fvb1-4	1423237		AAACAAGCTTGGGCTTATTTAATAATCCAAAAGCA[A/C]CCAATCGCGAAAAAGTGATTCCCCAGAAGCACAAA
AX-184887172		1A	1686863	Fvb1-4	1422184		GAGGACTTTAACACATTAGAACTTTGTTAGTAAGA[G/T]TTGGTATAGAGGTTCTATCATTTCTCCTTGTGGCC
AX-184890909		1A	1686940	Fvb1-4	1422107		AGCTTTATATGAAATCTTTTTCGTTGAAGAACTTT[A/C]TGATGTCAGGTTATAAGCTTTATGATTTCAGCCAT
AX-184204341		1A	1687655	Fvb1-4	1421390		TGAAGAAGATGTGTGAGTTTTGCAAAACAATTAAG[C/T]GCCGTGGACGTGTGTATGTGTATTGCACAGCCAAT
AX-184475542		1A	1691875	Fvb1-4	1417226		CCCAAATCATTTGACCATTCCATTTTCCTGTCATG[C/T]TGATTTGATGCAATTTTTCTTTTTTGTGACAATTA
AX-184024154		1A	1692322	Fvb1-4	1416799		GCAAAAGCTTATTGTAGAATTATAGGTTGAGAAAT[G/T]ATCAGAATTATAATCCAAGTTGGTCTTCTTGAGCA
AX-184865256		1A	1693409	Fvb1-4	1415717		ATTCATTTTCTTTACTCGCTTCTTATTTTCAACCT[A/G]GTCTCCTCACCTTCTTCATCAAAATTCTAATTCTT
AX-184268253		1A	1693953	Fvb1-4	1415177		CGAAAATTCTTTACGCGCGCAAAATTCTAATTACG[C/T]GATCAATTATTATGAGACGGGTTTTTATACGAGAA
AX-184925521		1A	1694133	Fvb1-4	1414997		CTAACTTCATCTGGGTAAAACTCATATTACCCATT[C/T]CCCAGAAAACATAGGGATATTTGAATCCTCAATCC
AX-184175018		1A	1698837	Fvb1-4	1410294		GCCTTGAACGTAGTCAAAGAGATCAATGGTGGCTA[C/T]CCTGTGAGGCCAGCTCACAATCAGCTGCAGAAAAT
AX-184391903		1A	1699113	Fvb1-4	1410018		CTGATGAGTGGTGATTTTGTGGCCAACTTAAAGCT[C/T]CTGCAGCACTACCCTGAAATTAACATAGAACACCT
AX-184521036		1A	1700061	Fvb1-4	1409070		TGTTTCACTTGTCCAACTAAATACACTAACTGGAT[G/T]CTCTGTATATTTCAATTTTTCAGGAAGCACTGAGA
AX-184369641		1A	1700568	Fvb1-4	1408563		ATAAGTATATATTTGAGTTGCATTATATATAGGTG[A/G]TTTTTCAGTACTAATCAAAATCTTGAATCTAGACA
AX-184860530		1A	1701093	Fvb1-4	1408038		AAAAAAAATCCATGAATAGTAGACAGCACAAGTAA[C/T]ATATACAGTCACTGAACCTTACAATTGGGTAGACG
AX-184391902		1A	1701188	Fvb1-4	1407943		AGAATGGATTAGCTGTTGCACTGAGCACAGGAGCA[G/T]CTGTTCATTAAATCTCTTCAAATGTGTTTTGTAGC
AX-184935073		1A	1701606	Fvb1-4	1407525		TTTTTATTTGTTTTTTGTTGATTAGGTTAATCAGC[C/T]GGAGGTCAATTTGGAAAAGTTACAAAGAATAGCGA
AX-184054664		1A	1703507	Fvb1-4	1405629		TCTCCGAAATCCGTCATCCATTACTGTAAGTCAGC[C/T]ATCTCATTGTTGACATACTAAGTTTTTAATTAGAG
AX-184925520		1A	1703637	Fvb1-4	1405499		TAACTCTATAAATTCTTCCCGACTCTCATATTCTC[C/T]GAATAGATCTTCCTAGCTCTCTGTAATATTGGAAA
AX-184907257		1A	1703924	Fvb1-4	1405213		CTTTCCATTATTTCGAGCAAAGGCCAAGAGACACT[C/T]GGCTAAACTGCGCGCAAGTCTTTAATATATGAGAG
AX-184402826		1A	1703962	Fvb1-4	1405175		CTAACTTCATATGTTCACCAAACGTACAGTGGAGC[A/G]GCCTTTCCATTATTTCGAGCAAAGGCCAAGAGACA
AX-184214623		1A	1706638	Fvb1-4	1402462		CTTAACTAATCTCAATATCTACTGTAAATAATTCA[A/G]CGAATAAATGTGTAAGTACAAAAAACGTGTCATTT
AX-184851133		1A	1707157	Fvb1-4	1401940		ACGTTTACCCTGAGTTATTATGTAATAAAACAGAC[C/T]GTAGGTTTGTTAATTTGAGAAACTTTGCATATAAA
AX-184465559		1A	1707209	Fvb1-4	1401888		CCAAGGAGCTACTGAGCTGGCTCGTGCTAAACGGG[G/T]TTTTAATTAAAATTCTACGTTTACCCTGAGTTATT
AX-184920745		1A	1708796	Fvb1-4	1400331		GTCACTAATGTTGTCAAACTTCTTTGATAAAGAAA[A/C]CTAAACAATATAATTTTCTGCAAAACTGGTCCATA
AX-184591300		1A	1708913	Fvb1-4	1400214		GGTACAAGGGCTTGTCACCGAAGTCGGGTTCTAAG[C/T]AGAAGGAAGTAGAATACATATCTCTTTCGATAAAA
AX-184962730		1A	1708975	Fvb1-4	1400152		TCAAACATTTACATTGTAAAATGGGGCACGTGTCC[C/T]ATGTTCATTGGCAGTGGTCACCTTAAGGTACAAGG
AX-184561913		1A	1709274	Fvb1-4	1399852		TCACACATTGCAAACAGCTGATCAAGCGTACACTC[A/G]CACTCCTTCACAAGCTTGTAGAGCAAGTCAGTAGT
AX-184048122		1A	1710232	Fvb1-4	1398892		GTTTAAAGGATTTACAGATGAATGGGATTCTCAAC[A/G]TAACTCCACTTGGTATTCTCCTCTCCTCCTGTCAT
AX-184617418		1A	1710476	Fvb1-4	1398648		TTAGAAATGAGATCAAACATGCTACCTTTACCCAA[C/T]ATGATCACCACCATTGTGATACTCCTGCTCGTTAG
AX-184854433		1A	1712385	Fvb1-4	1396743		CAATTTGAAAGGTAATAAGACGCTTACATAACGAG[C/T]TACTACCATTAACACTGTCTGTTTGATATTAAACT
AX-184702924		1A	1712849	Fvb1-4	1396279		TAATCTCTCCATCAGCACCAGTTTTCACATCAATG[C/T]TGCTCATTTTGATCATGGCTTTTGGGAACTCAAGG
AX-184902945		1A	1713087	Fvb1-4	1396041		AACTCAATTATTCATTTTTGTTTACTTTGGAAACC[A/G]GTAAATTGTTATTGATTTTAAAGAACAGAACACTT
AX-184204340		1A	1717227	Fvb1-4	1391939		AGTAGAGTTAATTGGAAAGGGTATAAAGTCTTGAA[C/T]AGCTCTGAGGCATCCAACTTCACAATTCGTTCCTT
AX-184967756		1A	1717434	Fvb1-4	1391732		GCAACCTCAGAGTTGATTAACTCAGGTTTTCGAGT[G/T]GATGCATATTTAGGAAGACCGTGGCAAGCTTACTC
AX-184148139		1A	1723202	Fvb1-4	1385958		AACATGAGAAACTGCATTCAAAATGGTGGAAATCT[A/G]TAATATATCTAACTCCATGTCTGGTAGTTGGAGAC
AX-184940029		1A	1724291	Fvb1-4	1384869		TGTGTTGAGTGAATTATGGATGCATAGTTTGATAG[C/T]TTTTGAGGAATTGGTTTAGTTGATTGGATAGGTTA
AX-184774333		1A	1744128	Fvb1-4	1377952	Yes	CAAGAAAACACAGTCATGCTAGTTGGACCAACGTG[A/G]GAGGTGAGGTCCTGCTTGAAAGGACCAGCCATACG
AX-184529660		1A	1745121	Fvb1-4	1376959	Yes	TATAAACCATGGATTCCATGTCTTGCTATAGCATT[A/G]TCGTCACCTATTAGCCCTGTTGAAAAAAGAGGTGG
AX-184184530		1A	1747503	Fvb1-4	1374577		TATCTCTGATATTATAAATATGTAAATTACCCTTG[A/C]TTATCGATGTATCGGATATACAAAATAATTAAATT
AX-184085622		1A	1747644	Fvb1-4	1374436		ATCATAAGATTCTCAATCTTGATTCCGTCACATCC[A/C]TCTATTAAGATATGAGATTGGGAGCTGTTTATGAA
AX-166502816	AX-89779560	1A	1747897	NA	NA		CCATGACCAGGGCCACATTTAATATATGAGATGGC[G/T]ATATTGGATATATGGTCTCCAATTGATATGCAATC
AX-123363499	AX-89847026	1A	1748316	NA	NA	Yes	CTCGCAGGCACCCCTAACTTTGCAGTAGTTTTGAT[C/T]GATAATGATGGGGTTCTTAACAGAGTCCAGGAAGA
AX-184290601		1A	1748361	Fvb1-4	1373719		TAAAATCATGAAGGGTTAATGGCCAGTGAGTTTAG[C/T]TACCAGTTCCTCGCAGGCACCCCTAACTTTGCAGT
AX-184569519		1A	1748614	Fvb1-4	1373466		TGCCGTAGGCATTTCTGCAGCTAGAAGTTACATTC[G/T]GTGCAGCTAAAGCAGATCGAAGGTATATCGACTTC
AX-184911594		1A	1751083	Fvb1-4	1372167		GTTGAACAGATTCTTCGTACTAGAACTCTGAAGCA[G/T]TGCTGGCTAGTTTACTTTCTTTTGTTTCCTTTTTC
AX-184324861		1A	1752155	Fvb1-4	1371109		ATTTTTGTTCTAGTATCCTCTTGCTCTTTAGCCTT[C/T]AGAATGTTCCGGTCGTTTATATGCTTCTGGCAGTC
AX-184445406		1A	1752300	Fvb1-4	1370964		ACTTTAGAAAGACTTGAGTTACTTAGTGAGGTATG[C/T]GTCTAACTACTTCGCTTGCTTGACATTACACTTGG
AX-184391901		1A	1752356	Fvb1-4	1370908		GTGCCACCTCTGGCCCAGCACAAGACATATCTTTG[C/T]TGTGCGGAAATCTTATTTCGACTTTAGAAAGACTT
AX-184576970		1A	1753908	Fvb1-4	1369333		CCATTCCTGAAGTATAGTTTTTGATATTTTCTTGG[A/C]AACTGAACAGAATCGCAGGAAGACAGAGCTTAACT
AX-184916078		1A	1754740	Fvb1-4	1368501		CTACATGGATATCACACTTTGTTTTATTACAAATC[C/T]ATACATTGTTAGCTTATAGGATCTTATAACTTGAC
AX-184930229		1A	1754903	Fvb1-4	1368338	Yes	AGTTATTGTCTAAGTTCTAGAAAAAGCTTAATCTG[A/C]AAGTCCTGTCAAATACTTAGTCCAAAAGGATTTAT
AX-184214621		1A	1757372	Fvb1-4	1365872		TGTGCCAGGTATGTTATTTTGTTCTCCTGATCGGA[A/C]AATGTTGCTGAAATTTGAATTCATGTTTATGTCTA
AX-123366817	AX-89904219	1A	1757717	NA	NA		TCGCAACTTGTTGAGGTCTGTTTGTTTCTATTGTA[C/T]GTAGTAGTTCATTTGACAAGTTTCCCTTTGGGTTT
AX-184148138		1A	1759360	Fvb1-4	1363880		TATGAAGTTCCTTTATCATTGCAGCATCTAGATAC[A/G]ATTGGGGTTGCCCCACTTCCTAAAAGGAAGAACAA
AX-184051309		1A	1760022	Fvb1-4	1363218		GGTGTACTGATATTGCAGGTTAGCGGGTACTTCTG[C/T]TATTACTGTCTACTTTCTGTTAACTATTGCAACTT
AX-184424437		1A	1760505	Fvb1-4	1362735		GCATAAGACAGACCTAAGGTGCTTTTTGTTCTTTT[A/G]ACTTGGTGCTACCATGGAGTTCCATGCCTAATTCT
AX-184066219		1A	1760774	Fvb1-4	1362466		CTTATTTCTGTAAAAGTTACACTAGAGAGAAAATT[G/T]GCATGGCGATTTATGTCAACCTGAGTGAAACACTT
AX-184945023		1A	1761106	Fvb1-4	1362134		TACACGAACGTGGGCAGACTTTCATCTAGGCTGAG[C/T]TATACCTTTATTTGAATCTGTGAATCATTATAATG
AX-184604865		1A	1764188	Fvb1-4	1359052		TTCTCTTTCAACTTCTTACAGGTCAAAGAATCAAA[A/G]GAGAGGGCTATGAGCATGCTTAGTCCATATCGCCT
AX-184840863		1A	1764263	Fvb1-4	1358977	Yes	TTAGATTCAAAATTGTCAATCTAGTCAATTACCTT[G/T]TCCTAACTGTGTATTCGTATTATTTATTATTTTTC
AX-184335989		1A	1764869	Fvb1-4	1358371	Yes	AATAAGTAACATCAGGTACCTTAACGAGTCATTTT[A/G]TATGGGATTGGCAACATATTTCAGTTCTTATCTAT
AX-184235400		1A	1764991	Fvb1-4	1358249		AATTCTTAAAAGTGCAGCATATGAGGTTGGTTCTT[A/G]TGCTCCGAATCTCTATTTTTTTTAATAGTTAAGGC
AX-184075408		1A	1769335	Fvb1-4	1353891		ACTTTTCATACCCTCTGGTTTATGAAGAAGTATTT[A/C]TTTACAGACTTCTCAACCTCCAAACAAAGGCCTAA
AX-184655829		1A	1780897	Fvb1-4	1346785		ACAAAATGGCGGGTATGTGTCTTTGGGAGTCTGAG[G/T]ATATTAGAAAATTAGAAAAGTAAATTCATCAAAAT
AX-184175017		1A	1782576	Fvb1-4	1345101		AGTTCTCTGCTGCATTATTCAATTTACGCCATGTT[A/C]TGAGGCAAAAGAATGAAGTGATCTATGATATGGAT
AX-184634976		1A	1786011	Fvb1-4	1341668		GTAGTCACCACAAAAAGACTAAAGTGACTCACTCC[C/T]AAAAGTACACAGTGTCTCTCTCTCTCACTCTCACA
AX-184475538		1A	1786384	Fvb1-4	1341295		TGCATCAAAATAAACAATTAGCGAAATGAGGTATC[G/T]TTTGCCTTTGTGGAAAGATTACACAACTCATGTAA
AX-184214620		1A	1786573	Fvb1-4	1341106		GCAATTAGTCTTATAGCAAAATCTAGTGTATACGA[A/G]TTTCTTAAAATCGTGGACTAATAAGATCATGTTTG
AX-184512516		1A	1789237	Fvb1-4	1338411		TCTAAATAAGCAACACACCACTTGGTACATTGTTT[A/C]GCCATTGCTCTTTCTCAATTCTCCTGGATCTAATA
AX-184617417		1A	1789256	Fvb1-4	1338392		AATAAGCTTGCTAAGTGAGTCTAAATAAGCAACAC[A/C]CCACTTGGTACATTGTTTCGCCATTGCTCTTTCTC
AX-184940027		1A	1789945	Fvb1-4	1337700		TAAACTTACCGTATGCATGAAAACTGTTAGCAGAA[A/C]ACAGATGTCTCGCTTAAAGAAAAAGCAGAGTTCTT
AX-184538021		1A	1790272	Fvb1-4	1337373		CATCATGAACATTCAACTCTATTTCAAACTGATAA[C/T]AAGACCCAAAATACAAGCATCAAAAGTGGAGAGAC
AX-184184529		1A	1790456	Fvb1-4	1337189	Yes	TAAGCATATAGCAAGTCAGAGGCTATCTAATAGTG[C/T]CTGCGACTTTTCTTGTAGATCCTTTCTTGATACAA
AX-184967755		1A	1790569	Fvb1-4	1337076		TTGGAATAAGCTTAGAGTCATATACTGTCTTTAGT[G/T]GCTTGGTTTCTCCACTTTGAATAGAAGAATAGAAG
AX-123520993		1A	1790770	Fvb1-4	1336875		TGGGTCCCTTAAAAGAGAAATGAATGAAATTTTCC[A/G]AAGGATTAATGGCATGCATGCATCAATACTTGGTG
AX-184214619		1A	1793506	Fvb1-4	1334141		GCGAGGGAAGCTCCTGCCAAACCCAAGAAAGTTGT[G/T]GGTTCTCTAGTTTTATATACCAGCTAGCTACAACT
AX-184434976		1A	1797419	Fvb1-4	1330134		GCTAGCTGGATACATGTTCCCATGCCATATTGTCC[G/T]TGATAAACATGTAGTTAATTGAAAATTTCAAAGGC
AX-184702923		1A	1797483	Fvb1-4	1330070		TGCTACTATAACTTTCACGATCCATTATGCTCTAT[G/T]TGTTTCAATCTTTGATTTCATGGCTTTAGCTAGCT
AX-184716206		1A	1798256	Fvb1-4	1329297		GGAGCGACATAACCCCAATGAATGATGACTTCCGG[A/G]TGTACATTGCAAATGCTGAGCCTCAAACTGGCAAT
AX-184902943		1A	1799663	Fvb1-4	1327869		GTATCAGTGTATGTCGTAACACAACACATTTGTGA[C/T]TTTCCTTTTTTTGTAAAAACTAAAACCAGCAGCAA
AX-184876818		1A	1801035	Fvb1-4	1326896		TTTCGGAGAAAAATCCGACAGACCCATTATTAACA[G/T]ATGTGCATGTCTAAAAGACACGACGAAATGTTGAA
AX-184538020		1A	1802353	Fvb1-4	1325605		AGACACAGTTGGGAGGTGAAATTGAATCGGCCATG[G/T]AGATCGAGAACGTCCACTTTAGATCCAGCAGTTTG
AX-184920744		1A	1802701	Fvb1-4	1325257		ATAAACGAACACTGAATAACACCAATTCTCAGCTT[A/C]CGGGAAAGGACTACTAAACTAAAATGGATCTTTGT
AX-184020017		1A	1803441	Fvb1-4	1324517		TTTTGCATCCTTATCACAAGTATCATGCAAAATCT[G/T]TATCCCGTCAATTGCTTTGACGAAAATTCTATGGT
AX-184512515		1A	1805458	Fvb1-4	1332585	Yes	CTAATGAGAAGTATACACTATTGGTTCTACCGATT[A/G]AAGTCTAAACTCACAGTTTACAAATACTCGAACTT
AX-184080424		1A	1812293	Fvb1-4	1314274		TCTTTCTCTCTCTTCCCACTTTTTATAAAATAGAG[A/G]ATGCTTTACATGAACTGTTGGAGCCAAAAATGATG
AX-184369638		1A	1818701	Fvb1-4	1307713		CGAGTCATCTTAGATAAACATATAACATTTAATCT[C/T]ATTCGATGCATCATTGTCGGACAAGTACTGAACCG
AX-184045232		1A	1819865	Fvb1-4	1306543		ATAGTTGAAAGTTGTGGTTACAACTCCGTCAAATA[A/C]TGTAAATTGCTTCATCATAGTATCTTGTGGTCGTG
AX-184867880		1A	1820244	Fvb1-4	1306168		ACTTGCTAGCTTCTATATTGAATTTGGTCTAACAC[C/T]CCAATATATAGGAAGGCAAACAAATAGAGTAATCA
AX-184598197		1A	1821056	Fvb1-4	1304068		TTTGATCATCACAACCAGTGCCGGAACTGGTTATG[G/T]TGACGGAACCCTAGCCTCTAGAATGGAAACTTCCT
AX-184569517		1A	1821451	Fvb1-4	1303673		TTTCCGTTGGCTGTGTACCAAATTGACAAGGTGTT[A/G]TTGCCTAATGACATGTTCGCTGAGGCGTCTCCGGC
AX-184358500		1A	1822027	Fvb1-4	1303094	Yes	TTCCTTATCCCATATATTTCTTCATCCCACCACCA[A/G]TCCACCACCACCTTAATCTTCTTCATCATCACAAT
AX-184184528		1A	1822734	Fvb1-4	1302383		TCTGTAATTAGTCAGGTTTTGATTCATTTTATACT[A/G]AGTCAGAGATCGATGATGGTTGAAGTTGAATTAAT
AX-184445404		1A	1824695	Fvb1-4	1300411		GATCAGAGCATTCCATGAAATGATTTCTCTGAAGT[C/T]CAACTCCTCAAAAACCTTGAAAGAATCATCCATGG
AX-184634973		1A	1825179	Fvb1-4	1299927		TCTGATAATCTTTAACCATTGATTCAAAGAAATGG[C/T]GGCCCATCTCAACTGATCCCTTTCTACTACATGCG
AX-184301860		1A	1826564	Fvb1-4	1298508	Yes	TTGCAGCTTCACAACTATGGAACCAAAGCTTCAGC[C/T]TCATCAACAGCAGTGGCGTCTTCGTACTACTGAAA
AX-184369637		1A	1827725	Fvb1-4	1297347		CTAGTAGATTTGCCTGCTTTTTCATTGCTAGCAAT[A/G]TGCAAACCTCATTCAAAGTATTAGTTTTGGATTAA
AX-184110236		1A	1828506	Fvb1-4	1296564		GTATTGAAGTTTTATTTCTATTGAACTGCCAAGCA[A/G]CCAACTCTAAAACTCTATTTGCAAGTATAAGCTAT
AX-184097184		1A	1831460	Fvb1-4	1293597		TTTTTAGCCAAAAGAGTAATCACATTGCAACTAAC[A/G]TGACTAATATTAACCAAGTTTGATCCTCTTAAATA
AX-184235399		1A	1831631	Fvb1-4	1293426		CAGCAAACAAACAAATAGGAGTAAAAGAAACCACA[C/T]ATGTTTTTGGCTTTTTGCACATTCAATGGTGAATA
AX-184682755		1A	1832529	Fvb1-4	1292543		AGACATACCCGGCAGCTTTCCCCATGATATGGTGT[C/T]TTTGCAACCAACGCTGGCCTGGAGCATAAAGGATT
AX-184175016		1A	1833717	Fvb1-4	1291364		GAATTTGTCAAAGTCACAAGGCACTTTGTTTGAGC[C/T]TGATTTAATCGCCATAATCCAAACTCGGAACTCGT
AX-184413652		1A	1833869	Fvb1-4	1291218		TTGTTGTCTTGTTTCAACTGTGCTGTTAACAGTCT[A/C]GGGGCTGTGACATGGTAACAGCTTTAGCTTTTGGT
AX-184911593		1A	1834369	Fvb1-4	1290710		GTTAGAAGATTCTCGCTAGATTTTACTAGGAGTGT[C/T]GTTGTTTGGATTCCATGTCCGCTACCACGTCATCT
AX-184545978		1A	1834422	Fvb1-4	1290657		GAGCCTCCCCAGCATTTCTCTCGGGATTCAGAAAC[C/T]AACAATCTTTGAAACTAGTTAGAAGATTCTCGCTA
AX-184279315		1A	1834794	Fvb1-4	1289982		CCGCTGAGGCTGCCGTGATGCTGCTCCGATTGTTA[A/G]AAGAAGGTTAGTACTTAGCACACGCTACGTAGCAC
AX-184194301		1A	1835615	Fvb1-4	1289161		TTGGATTTATCTACCTGCAAATCGTATGCTTTTGT[A/G]TGATTCATGATTGGATCTTGTCATTGATATAATGT
AX-89817471		1A	1836343	Fvb1-4	1283018		AGTCAATATTAGTCCCGAGATGGCAAATGACGTTA[A/C]GGTAATTTGAACCTGTTTGACAGTCACCTAGAGAA
AX-184324860		1A	1837176	Fvb1-4	1282199		ATTGCCTACATTGCCTGCAAGACTCCTCCAAATTA[A/G]GGATGAGAGCAGTAGAGTATAGCTGTTATCATCAA
AX-184246416		1A	1837315	Fvb1-4	1282060		TGTTAACTAATAGCCTTACTTGTATTCGAGATTTT[C/T]GTCGAAGCTCGCAAAATTTTGGTCTGGTTTGGGAT
AX-184117236		1A	1837470	Fvb1-4	1281905		AGTATGAGGCTGAAGTAAACATGCCAAGACTTGAA[C/T]AAAACCAAAGTAGGTCGGGGAATTATCTTGGCAAG
AX-184634972		1A	1837680	Fvb1-4	1281695		AAATTTGTCAAAGGTTTCGAGCACATGAATTTGTC[C/T]AAGTCACAAGGCACATTGTTTGAGCTTGATTTAGA
AX-184576969		1A	1840082	Fvb1-4	1280183		CTCTCCGTCTATCCTTGTTGCATAATGCATAAGCC[A/G]AAGAGATGAAGGATAGTAGCTGCAAATTTGTGTGT
AX-184862845		1A	1840312	Fvb1-4	1279953		TTGATCGATAAAAGAGAATGGATAGTTATAAACAC[A/G]TATTCTAAATACTAATAGAGTAGAGCTAATTTAAA
AX-184148137		1A	1840369	Fvb1-4	1279896		GGCCTTTTGCTGATTGGAAGCGATTCAGGATCAGA[C/T]GATTCCACTTCAAGAGATAAATTGATCGATAAAAG
AX-184847063		1A	1840934	Fvb1-4	1279329		CTGCTGCTATCTTTTGCTTGAGATGATACAGATTT[C/T]TATCTAGTCTAGATGAAATGTGCAATAAATGATTC
AX-184561910		1A	1841156	Fvb1-4	1279107		TATGTCAAGTCAACCAAGTTTGAGCAAGATTACCC[A/G]TCAGGTAGCTTAGACCGTGCTAGGCTTGATCAGCA
AX-184246415		1A	1845916	Fvb1-4	1273992		CAATCACTTGCAATCTTCCTCTATCCATCATGAAC[C/T]AGTTTTTGTTTATTTGATACTGCCAAGATGAAATT
AX-184268250		1A	1847690	Fvb1-4	1272218		GTTTTGTGTTAGGATGTGATCCTTTTGTAATGAAC[C/T]TAATCTCGCAGTACGTATTTTGTCAGCATGCTTTC
AX-184030728		1A	1847881	Fvb1-4	1272027		CATGTTAACAGTACATGAGGAGTGATATTTATAGA[C/T]AATGGTGAAAAAAATAGTTTTGGAAGAGTGGGGGC
AX-184380886		1A	1848739	Fvb1-4	1271169		CAACCTTGGTGTTTGTTGAAACCAAGAAAGGAGCA[A/G]ATCAGTTGGAGAACTGGTTGTCCAGGAATGGATTC
AX-184324859		1A	1849789	Fvb1-4	1270119		TTCAAGACTTCTGTTACTTGCCATAAGGTCGACAA[A/G]GATAGATGGTATTCATTTTGATTACCTATTCTCTG
AX-184788591		1A	1850723	Fvb1-4	1269185		CTCCGGCGGCCTCGGCGGCGGTGGTTACGCCTCGT[A/G]CGGCCGAGGGTTCGGTGAGCCGGCTCAGTACGGTG
AX-184080422		1A	1851145	Fvb1-4	1268761		AATAGAACCTTTTCCCTCTCTCTCCACCCCCAAGT[C/T]ATTTTCAACCAAATACGTCGAGACCATTAAACCAA
AX-184097182		1A	1851525	Fvb1-4	1268432		AACTCATTCACGTTTGCGATGTGGGATTCTCAAAT[A/G]ACTTATATCTAAATCATAATTTTTCAATACTAGCT
AX-184026950		1A	1851849	Fvb1-4	1268107		ATGAGTCGAACTCACGACAAATAACGATGATAAAC[A/C]AAAAAGTATGATTTAGTGTATTTTTTACGAGGATC
AX-184645737		1A	1852123	Fvb1-4	1267833		GTCAATAATCAAACTCCACCCGCATTCAATACGCG[C/T]GCAGACTACAACACGGTCAACACCCAAACCAAACG
AX-184204339		1A	1852217	Fvb1-4	1267739		GGAACACCAAGTCACCAACAGACACAGAGACAAAC[C/T]GTATTTAGCATTACATGATCGCGCAAATGTCCATT
AX-184591298		1A	1853138	Fvb1-4	1266825		GGTTGCTTTGTGCTCTAATCACCTTAACTTAATTC[A/G]TCTTCTGCACTATTCTATTCTGTGTGCTACTTTAA
AX-184753467		1A	1854067	Fvb1-4	1265896		AGATCGTTTTCGCCAGCGGCTTGAAACCCAACTCC[A/G]ATCCGGTTTTCGGATTCCCATTCGGCCCTCTTGCC
AX-123524206	AX-89817467	1A	1854318	NA	NA	Yes	GCAAACAGAGAAACACCATGTCCGACGAATATGGT[A/G]ATAACAAGTCTCTAATCATTTGTAGCTTTGAAACT
AX-184184527		1A	1855694	Fvb1-4	1262671		AAAGGAGCCAAGTGTTGAAGTGTGGTTGGTACACT[G/T]TTGTTGAAGTTTGCGGCCCCTTTGTTGTAAACGAC
AX-184724034		1A	1856075	Fvb1-4	1262290		ATTCTGATAATATCATTTGTGAGTACGACGTGTCT[C/T]TTAATAATTATGTCATATATTTTTTTTCCTGACTT
AX-184955099		1A	1857407	Fvb1-4	1260952		ATGCTACTTATCAAAGAAATATACATCACCTACCT[A/G]ATGGGACGAGTGTACGTGCATTTATAAAAGACTGC
AX-184858335		1A	1857563	Fvb1-4	1260796		TGCATATGATTTATTTCAATGAAAATGATATCCTC[A/G]TCTTGAATTTTGTACACCACTTAAAACTGAAGAGA
AX-184545977		1A	1860105	Fvb1-4	1258246		ATGATTGCAGGCTGGAGGAACCCAAGTGCTTCTTT[A/G]AATGGGCATCTCTATGCTTTGGAGTGCAAGGATGG
AX-184883543		1A	1861471	Fvb1-4	1256880		TGAGGAGTAGTTGGACATCAAGATCACAAAAGAGA[A/C]AATCTTCTATCTGTGGGTACAAGTGGATGTAAATT
AX-184761460		1A	1865433	Fvb1-4	1253056		CCAATCAAGCTAGTGACCGCCTAGTGGTGCCAAAC[G/T]TCCGCCAAGCCCACGAAAGGCCCAGTTCTCCAATT
AX-184494369		1A	1865892	Fvb1-4	1252597		ACTTTTGGACTTGTGAACTTTGGAGATGGAATGGG[A/G]TGGTAGAAACTTGGCGAGGACGGATTGGGGGAGAC
AX-184475535		1A	1867034	Fvb1-4	1251753		TGTGTTTCAATCTTCGAAAATCGAATTTAAAAAAA[A/G]AAACGAAAAATTGGTGTCACCTAAAACAAAAGAAC
AX-184347194		1A	1867954	Fvb1-4	1250859		CATGAAAAACCTGACCATAAACTTACCATATTGAC[A/G]AGAATTGGGATTAGAAATGATTACCTAGCATAAAC
AX-184279313		1A	1867979	Fvb1-4	1250834		GACATAATGTAAATCTTAAGCAATGCATGAAAAAC[C/T]TGACCATAAACTTACCATATTGACGAGAATTGGGA
AX-184268249		1A	1870096	Fvb1-4	1248726		CAGAGCTAGAAATAAGAGTATGTATATATAGAGCT[A/G]CATGTAATAGTTTTAGATAATGATGTCGATTACAC
AX-184465557		1A	1870270	Fvb1-4	1248552		TCTTTCTTTCATGATTGGTTTTCCTTGATGTTTAG[A/C]TTCAGCTACAATTCTACAAAACACAATTCCACAGA
AX-184085621		1A	1873927	Fvb1-4	1244659		CACCATTGTATTTTTCAAAGTTCTTTTCTTCAAAT[C/T]AGAATCTTCACCAAACCAGCATGAAGAAGAAAAGA
AX-184455555		1A	1877088	Fvb1-4	1241502		TGCTTCGAGCTCTGGAATAAACATTTATAACACTG[C/T]TCATACTACCGAGTAGGATGTAGTGATGTATCTCC
AX-184080421		1A	1880487	Fvb1-4	1239540	Yes	CAAATACCATTATTGACTTGTATCCATTGTGGGTT[A/G]GTTTGAAAATTTCCAATTACATAACAACCACTGTG
AX-184301858		1A	1881918	Fvb1-4	1238105		ATTTCACATTCTCTTTCTCTTGATAACTTGATCCA[A/G]GTCATCCAACCAAAACACCAATAAAGTCAACACAC
AX-123574498		1A	1883787	Fvb1-4	1236237		AATGTTGGATTCCATATTGTCCCGCAAGAGGAAGC[C/T]TATGCCAATGGAAGATGACCAGGAGGGTTTGGATC
AX-184611314		1A	1886172	Fvb1-4	1233766	Yes	ATATCAAAGGACATGGCAGTTAAAGGGTTACCTGG[C/T]CCCTCTGAAGATACTCTCATCCTTGTAAGTGTTAT
AX-184413650		1A	1886260	Fvb1-4	1233678		AACAATGTGACTGTATTCTATGGGGAAAAATCAGG[C/T]CTATTACACAGTTGATAATCCTACAAAGAGTTGGA
AX-184380885		1A	1891854	Fvb1-4	1228005		CCACTTTTAACAGTGTCGACACTCATGAAACTACT[C/T]GAGTGATTTAATTGATGTCGTCATTATCAATCATA
AX-184844999		1A	1891901	Fvb1-4	1227958		TTGTTTCTCTAGATATTTTGAAGTAATTTATCGAA[C/T]ATCTTACTCGCCCACTTTTAACAGTGTCGACACTC
AX-184358497		1A	1891969	Fvb1-4	1227890		GCACCCAGAAGTACAATATGACACGTCTCGTTTTC[A/G]TTGTTGTTAGGTAGTGTAAATGCCGCGATCATTTG
AX-184545976		1A	1892068	Fvb1-4	1227791		TGATCAGGATTGCAGTGTGATCTGGACTTCACTGT[G/T]ATTTACTTCTAGGATGGTGAGTGCTCAACTAATTC
AX-184257389		1A	1892342	Fvb1-4	1227517		TGTGATGAGGCATTTCCAGACCACAAGGGGAGTTA[A/C]GAACTTTTGGAGGGCTTTTATATATGGAAATAATC
AX-184301857		1A	1894082	Fvb1-4	1225768		TCCTTCATTCTTTGATTACTCCAGTTGATTTTCAA[G/T]ATCTAAATGCTTTTGTGGAGAGAGGGTGAAGCATA
AX-184380884		1A	1894481	Fvb1-4	1225369		TTCCTGGATTAGTTCTCTTTTGATTGTGAACTAAG[C/T]TCCAGGTTACATCCAGGTTATTCAATGTCTGAATT
AX-184950063		1A	1896710	Fvb1-4	1223137		GGTCTCAATCAGGACAGTTGTCGATATACCAGAGT[A/C]CTTAGTCACCACCTACCTCTGTTGGCTTTCTCCCA
AX-184475533		1A	1896889	Fvb1-4	1222986		TGTACTGTATAACAAGGACTGAAGTTTGTTCCCCA[C/T]ACTGAATCACGTCGGTGTTGAATGCATTAAAATTT
AX-184313389		1A	1897430	Fvb1-4	1222443		GGCAAGTGCTCCCATTTCAACGAAACCACAAGCTG[C/T]TCCTATTAATGATTCATCTACACTTGCAATGGCAG
AX-184268248		1A	1899712	Fvb1-4	1220163		ATACTTTTCAATTTTGTTAAGATTCACTTTCTTCT[C/T]GTATTTGACTTCTTTCATGTGGCCTCGTTTGAGTA
AX-184301856		1A	1900287	Fvb1-4	1219588		GGAGATTGATGCTCTAAGAACCATACGAAACCTAC[C/T]AACATTTATTGAAGTTATATTTTGATTTGTTCTCG
AX-184029328		1A	1901676	Fvb1-4	1218301		AGTGCATGCAAAAGGGAAATCGAACACAGGACATA[A/G]AAATAACTAAACTTTAGAAGTGATCAAACAATAAT
AX-184124427		1A	1901885	Fvb1-4	1218092		AGCTGTATATCATTGTCGAAATGGACTCATCGATA[C/T]GTTATGGTTTGTTATCCCTACACTCCATTACTTAG
AX-184920742		1A	1902286	Fvb1-4	1217691		AATCTCTGAGTTGTTCACTTTAGATGACAGGGCCT[C/T]CTCTCGCTGCAATAATTTACAATCCCTTTAAGTAT
AX-184301855		1A	1902437	Fvb1-4	1217540		AATACTACTTCACAACATGGTCCAACCCTCAGAGG[A/G]GTTACAAAGATCAACGGAAAAATTGAAGTCTAAAT
AX-184028090		1A	1904463	Fvb1-4	1215514		AACTTCCCCTCATAACACCTTCATACATAAATGTT[G/T]TGGATATACTGAGAACAGGAGGAATAATAGTTCCA
AX-184880045		1A	1905165	Fvb1-4	1214812		ATTGGATGATTAGCTACGTTTTAAACATTAATGGT[C/T]AAAGATAGGTAACCAAGCAATGTGATATGAATCTT
AX-184380883		1A	1905944	Fvb1-4	1214036	Yes	CTTCCCAACGATACCTGCAACTCTGCAAGAGCAAA[C/T]TCAATGCCCAAATAGGACGAAACAAATCCCTTCAG
AX-184175015		1A	1906302	Fvb1-4	1213678		GGACTCTGTATGTCATTGACATGTCAGCAAATGCG[G/T]ACACCCTTATTGCTAATGCCAGGATCACTCTTGGA
AX-184434975		1A	1906792	Fvb1-4	1213190		TCAATTGCGAATAGTCATGCTCGTTCAAACAGCTT[G/T]TTCAATCAAATTAAGACATCGAAAGAAATTCACAT
AX-184604862		1A	1907520	Fvb1-4	1212443		AATGAGACAAACAAGCATTGTCTTTGAGGGCAAGC[A/G]TTGGCCTTCACCTTATGCATTGCACAACTGCAGTT
AX-184485122		1A	1909144	Fvb1-4	1210819		GGTTGCGGTGTTTTGGGATCCAAGATTGTCATCGC[C/T]AGCGGCTTTAAACCCAACTTCGATCCGGATCGTTT
AX-184070628		1A	1909837	Fvb1-4	1210126		GAGCAGTAATTGAAGAAATAAAGAGGCTTAAGACA[A/G]CATTTGATGAAGCTGGAAGAAGATTCAGCGCCAAC
AX-184214618		1A	1911359	Fvb1-4	1208607		TGATAGGTATATCTGGTGCTGGTGGACTAGTCTCA[A/G]ATGAAAGTACTGGTGGTTCCTGTGGATTTTGGGGA
AX-184204338		1A	1911587	Fvb1-4	1208379		TCCTTCGTACAGTCTCCAGAATCTTTATTCATTTA[C/T]TTCAAAGTGTTAGCAATTGCTTCAAAGTACTTGAT
AX-184856335		1A	1911890	Fvb1-4	1208084		TAGATGGAAAGATGTGTATAATGCAGAGAATGGGC[A/G]GAAAGAATATTTGAAGATGATGAAAACTGCAATCG
AX-184347193		1A	1911965	Fvb1-4	1208009		GTTGTCCTTGCTTATCAATGTAGTTGACTACCTCC[A/G]AAATCATTACTCTGAGGACAAAACAGAAGCTGAGC
AX-184940025		1A	1921099	Fvb1-4	1184127		GCAGTTGCGGTGAAATATGATACTTTTTGGTCATG[G/T]AACTAAAATACTGTCGTCCAAGGTCTACGAGGCCA
AX-184623503		1A	1921153	Fvb1-4	1184073		CTTCATCAAGTAGCCCAGCTCGGCCTAGAAGATCT[A/G]TCATACATCCATAGTGTTGCAGTTGCGGTGAAATA
AX-184369633		1A	1921252	Fvb1-4	1183974		CACCCATCTCTACACGCTTATGTGTTCTACAAGCC[A/C]CAAGAAGAGAACCCCATACAGCACCATCTGGCTTC
AX-184545974		1A	1923450	Fvb1-4	1181777		ACCAATGGATAATAGGAGCAGGATCTCTCATCTCC[A/C]TGCTCTTCACCTGATCGGTGAGCATTTGTTTTTAC
AX-184962726		1A	1923504	Fvb1-4	1181723		AAATGAGTCATATATTACTTGTATATTAAAGAATC[C/T]CATGTCAGTTCTGTAAACACCAATGGATAATAGGA
AX-184940024		1A	1924015	Fvb1-4	1181214		TACTTGCCATTTGCCAAGAGTCTCGGACATTGTAT[A/G]ACCATGAAACCATTAGCTACCCCATATACAGTAGC
AX-184184526		1A	1924513	Fvb1-4	1180950		AGTTGTCATCTCGATCAAGTGTGTTAAAAAGCATA[C/T]GATGAACAGAGGATCCTAATACTAATTTGATATAG
AX-184967753		1A	1926007	Fvb1-4	1179455		AGTAGAGAGAGATGGATGATACCCATAATTGTCCC[A/G]ATGTGATTTTCATGAGAACTCCATGAAGTCATGTG
AX-184358495		1A	1926109	Fvb1-4	1179353		TATATGTTTTCCCACTAATTATATATTAATGAGAA[A/G]AGCTTTATGTTTTCTTTTGGACCAATTGTGATAGA
AX-184279309		1A	1926181	Fvb1-4	1179281		GTAAAACAGAAAGTATGCAAAATTACTTATCATCA[C/T]GCTAGCTTGACATCAAAGAGTTGAGAATTTATTTC
AX-166510694	AX-89817396	1A	1926396	NA	NA	Yes	GTGAATTGGGCTTTGATTAGATCAGTTAGGCCTCC[C/T]CAAGTTCCTGCTAGCCATGATCATTTGCATAAGAT
AX-184148135		1A	1927190	Fvb1-4	1178272		ATTGTGCTCATTTTGAAAACGACAGGTTTTATGCT[G/T]CTGAGACACTGCTAGCTCTCGAGTATCTACATATG
AX-184485120		1A	1927330	Fvb1-4	1178132		TTTTAAGCATTCATTTAACTCGAAATACATCTAAA[C/T]TTTTATCCAAAAAAAAGAAAGAAATACATCTAAAC
AX-184503646		1A	1928875	Fvb1-4	1176411		GCGGTATCTTTTGCTTGGTTGAGTTCAGCTGTAAT[A/C]ATCTGGAACAAAAATCCTGTATGGACTGCACCACT
AX-184465556		1A	1934152	Fvb1-4	1170145		TGCTAGAGAGCAAAGATCCATGCACATAACCTTAG[A/C]TAAACACCAGAGGAACACTTCTTTGGATTTTTTTA
AX-184950062		1A	1934476	Fvb1-4	1169821		ATTGTGAATAAAACTATAACAATAATTAATCTAAC[A/G]ACGTTTAACCCTTAACTTCTAACTACTCTAAGATA
AX-184110234		1A	1934900	Fvb1-4	1169397		CCAGAACTGAACAAGTAGCTGAAGGATACCGAGGC[C/T]TGTTGTTTTGCACGGACTGGTCCAGTTCATTACAG
AX-184313387		1A	1935466	Fvb1-4	1168831		TTCATGAGAAAAAAATCACAATCATTTATAGAACT[A/G]GTAAAGTTTGCCTCCTCCCTAAAATGTCAATCTTT
AX-184538018		1A	1935556	Fvb1-4	1168741		AACAAAGCTAAAGAACTAACACTATATTCTGCTTT[C/T]ACAACTCAATTGTATCCCTTCCCCAAACAGTTAAG
AX-184246413		1A	1935869	Fvb1-4	1168428		TTCTACATATATCTGCCTCTGATCTTAGAATCACT[A/G]CCAATCCTTTCAACTACAATCACATGTTTCACTTT
AX-184380882		1A	1936725	Fvb1-4	1167563	Yes	ATCTGTTTGCTCTCAAGTATGATGCAGCTTTGAGT[C/T]TGAGGCTTAGGTTTTTGGCGTCTATATAAACATGT
AX-184290597		1A	1938087	Fvb1-4	1166176		AGCGAAAGATGAGAAATCATCAAGTCTGGATAAAA[G/T]GTAGGATTATAAATTAAAGTAGCACACAGAATAGA
AX-184521032		1A	1939621	Fvb1-4	1164629		AGGTGGCTCTTTCATGGAGATCATGAGGGAGTGGT[G/T]GTTGAAGAAGACGGAGCAGAGTTTGTTACACTTTG
AX-184347192		1A	1942171	Fvb1-4	1162085		AAATTTGAACAATTGAATTGTGGGAGGAAAAATAT[A/G]AGTGTTACCAATCTATCCTCCAATACCCCATCTGT
AX-184860528		1A	1942995	Fvb1-4	1161260		GTGCACCCAGTGAGATGATTAAATTTTCATCAGAC[C/T]GCAGTGGAAATCCAATGAATTCAAAATCATTTGTT
AX-184301854		1A	1943031	Fvb1-4	1161224		ATGAACCCACAGAACCAAAATTGTAGGAAGACTCT[A/G]GTGCACCCAGTGAGATGATTAAATTTTCATCAGAC
AX-166502785	AX-89779469	1A	1943326	NA	NA	Yes	AATCAAAATGGACAATGCTCTTCTCGTGAAGATAT[C/T]CCATTCCAAAGGCTGCATCCATTGCTAATATCATC
AX-184402821		1A	1944577	Fvb1-4	1159657		GGGCCACAATCACAAAGAACAAGGAAAGCTAAGAG[A/G]GAGGACCATCACATTACAGCAAGGAAATCTTGTGA
AX-184148134		1A	1944660	Fvb1-4	1159574		GTACTGGCGGTTCGAAAAATCATAGCAGGATTGAC[G/T]TATAAGAACTGATTGGTGGCAAACGTTAATAAGCC
AX-184165844		1A	1944851	Fvb1-4	1159383		CTCTAATCAATTTAACTTAATCGTTTGTGTTATGC[C/T]TATCTTCTGCACTCTTCTATTCTGTGTGCCACTTT
AX-184214616		1A	1949959	Fvb1-4	1157423		ATTTATTACCGGATATTGAATCTTAAAATTGGAGG[C/T]TCGATTGTGTGGTGATTTTACTGGGGTGGGTGGGT
AX-184045230		1A	1953212	Fvb1-4	1154226		GAGCAGATTCCAGGCCAGAAACAGACCATCTTCCA[C/T]ATGATTTCCTTTCAAGTAATCCACCTGAGTCCAAG
AX-184290596		1A	1953925	Fvb1-4	1153514		AACATTAAAAAAGATGAGATTTTGAGCCAAGAACA[G/T]ACCTTCAATACCGGAGTGGAATATTCCAAGACCGA
AX-184080420		1A	1956261	Fvb1-4	1151178		CACTTTGTCTATGGCTGATTCAGCTGAAACTCAAC[C/T]ACCATGCGATCTGTGTAAGGGATTCACTGATTCTC
AX-184955098		1A	1956547	Fvb1-4	1150892		ATATGTCCTTTAAGGCTTGTTATTGTTTGGCTGTG[A/G]ATAAAATCCATATTCGTATGTAATAAGATATTCAT
AX-184503645		1A	1956932	Fvb1-4	1150507		CAAGTATGATGTGCTGCAGGTGATGATGTGGTACC[A/G]TATAAGTTCGGTGAGAAATCTTCACAAGCTCTGAG
AX-166502781	AX-89779454	1A	1957714	NA	NA		TGATATGAAACAGGGTTTGATGTTGGAGAACTTTC[A/C]GAAGATGCTCCAGATGATATAGAGGGCTTGGATGC
AX-184887171		1A	1957803	Fvb1-4	1149636		CCACCACTCATTAGTGACGCAAAAAGAAAAATTTT[C/T]AGTTGAAATTAAGTGAATCTTCATTACTTCACAAG
AX-184598196		1A	1958907	Fvb1-4	1148533		ACATGTATTTATGTGGCCACCTACATAGCCTTCCC[A/G]TGGTTCCTAGATCATCTAGGCGGTTAGGCTTATAG
AX-184301853		1A	1960347	Fvb1-4	1147092		CTAGGTAGAATCACAACAAGAACAGTTACCCTGTC[A/G]CTGTTGAGTGTTTTACCAACTAACTATTTCTAGAA
AX-184246412		1A	1960481	Fvb1-4	1146958		GACAGAGACTTTGATCAAGTGGATCAGACTTTCAT[C/T]AAGTTGATCATTAATTCATTTTGGACATTTGAAAG
AX-184907254		1A	1960659	Fvb1-4	1146781		TTTTTCCTGTATGCCCAGAAATTGATGTTCTATCT[C/T]TGAATTAAATGTATGATCATAGAATATGATTAGTC
AX-184235396		1A	1960748	Fvb1-4	1146692		CCTTCTTGCTCAAAGATCTGTTCTTTTAGGCACAT[A/G]CCAATTTTTTTCCTCCTTTGGTAAATTTCTGCAGC
AX-184290595		1A	1962828	Fvb1-4	1144600		TAATTCCAGGACTCGGTCCTGCAGTCTTGTTACTA[G/T]GGAAACTAGTCCTGTTAGTATTATATGATTCAGTC
AX-184916077		1A	1963306	Fvb1-4	1144122		TGATGAGAAATCAGATCACCTTCATTTTCCTAGTA[C/T]TGATGGTGTTTTTTGTCATGGTATCAGCTTTTTCT
AX-184650861		1A	1965273	Fvb1-4	1142153		ACAAAGGCCCAATAGGCAAGCCCGCAAACTGCCCC[C/T]GAAGCCCAACCCAGCAACAATTGACCTAATTAGAA
AX-184335984		1A	1965884	Fvb1-4	1141535		TGTGTCCTGCCTCTCTTACTCTATATTTAAACCAT[A/G]TGGGTCCAACAATCTTTGCTAAAGCATGGTTATTT
AX-184538017		1A	1968904	Fvb1-4	1138542		TCATGCACATGCTCCAAGTAATTTGTCATGCTTTT[A/G]CTCAACATTTGGTTGCTGAAACTGTTGTATGTTTT
AX-184455553		1A	1968958	Fvb1-4	1138488		TTCAACAAAACAAGGGCTAAGCACACAAGTACTAA[A/G]GAGTATAGCAGAATATATTCATGCACATGCTCCAA
AX-184645735		1A	1969517	Fvb1-4	1137929		CAGAAGTAGAATTTAGTTGAGCACCAATGAGACAG[A/G]TTTGATCACCGTGAAAAAAGAACTTGCTCAGCAGT
AX-184940023		1A	1970456	Fvb1-4	1136986		GAAATTCTCATAAAGCAAAAACTGGAAAACATAGC[A/G]ACTTAGCAGATCAATACATCTCAGAGAGAAAGGAA
AX-184916076		1A	1970672	Fvb1-4	1136770		CATGCATTTGTTGCTTGTGGAGGTGTGGAATCATA[C/T]ATTGAAATGTGAAACTGGTTGATGGATTATACGAT
AX-184214615		1A	1971402	Fvb1-4	1136046		GTAAATACGTATGTGATATGCATATATAAGATGTT[A/G]TCTTCGTAGTCACGTTAATTTGTAAAACAATCTTA
AX-184301852		1A	1973220	Fvb1-4	1134116		AGAAAACAGATTGACCCAATAAGAAAAATCAAAGC[C/T]TTTCTGCAAATTTGTAATCTTCATGAAGAAGAAGA
AX-184324854		1A	1973404	Fvb1-4	1133932		TTCCTAAGTTTCTCATTGATTATGACCTCAAAAAA[C/T]TCAAATTCGCACTCAACTGAGCTCAAGACAACTCC
AX-123363496	AX-89847000	1A	1973974	NA	NA	Yes	GCAACCTCTACTCCATATCTAACAGTATACTTGTG[A/G]CCGTCACGGCAGATGATCTTGGCACACCACCAAGA
AX-184950060		1A	1977077	Fvb1-4	1130243		TTTATTCCCATACCAATTTACCATCCGCAACACTT[C/T]TATTCAATACTCTGCTCAGTGGTTCAAATGAATAA
AX-184045229		1A	1981474	Fvb1-4	1126690	Yes	TTATCTACATGGTTCATAACCTTCAATTCGACATA[A/C]TTAGCTCATAAATGAAACAACTTATTTAACGACTT
AX-184391899		1A	1981618	Fvb1-4	1126548		TTTGGAGCTTTGGAGCTACAAATCAAATCTCCCCT[A/C]TTCTATTTCAATTTCTATTTTGGTGTATTTTAGCT
AX-184391898		1A	1982134	Fvb1-4	1126037		ATTTAGGGCAACAACTATATATAATGATCTTGATG[A/C]ATACAATTTAAACCATTGTTCTCTCACATTGCAAC
AX-184538016		1A	1985451	Fvb1-4	1122753	Yes	TCGATTTCTTGGTTTGGGTATTGCATTCATGTGTC[C/T]GTTAAGCCTTCTTCTTCTTCTCTCTTTGGTTTCTG
AX-184445400		1A	1985754	Fvb1-4	1122452	Yes	TTTGGTGGAGGCCCAGAAGAATTGAGGAACATTTT[A/G]CAAGGCAAGGGATCAGAGGACCTCCTTATCAGTTC
AX-184940022		1A	1987716	Fvb1-4	1120516		TGGTGGAAGCAATCAAAATAGCACCACCAACTCTA[A/G]CCTGCAACCACGTAAAAGAACCCATAAATCTCTAG
AX-184752316		1A	1988279	Fvb1-4	1113535		GTATTTGCGGTGGTTTGTGTTATTCTTTATGATTT[A/G]ACTTTGTTATCGATAATATTTGGGGATGTCCAGAC
AX-184554074		1A	1989096	Fvb1-4	1112711		GCCAATTCAATACTTAATACAGCATTTTCAAACTG[C/T]ATAAGTTATCGTAAACTATGTGTCATTTTGTCTTT
AX-184139966		1A	1989189	Fvb1-4	1112618	Yes	GTCTCCTCACCTCATATAATCTTTTAAGGCACTCA[C/T]ACTAGTTCATATACAACTACATAACTCGACATCAC
AX-184023470		1A	1989226	Fvb1-4	1112581		CTACATAACTCAACATTACATTCAAGAAATTTTTA[G/T]AGTCTCCTCACCTCATATAATCTTTTAAGGCACTC
AX-184301850		1A	1989945	Fvb1-4	1111881		TTCTGTATTTGCCCTACTACTTTTTAAAGTTTGAT[C/T]TGTATGATTGTATCACCTCTCTGCATATCTAACTA
AX-184611311		1A	1997490	Fvb1-4	1104320		ACAGTATTGGCGGAGGTGAGCCTTAACTCGCGGCA[A/G]TATGGCAGATGATTAGTGTCGGTGCGGAGTATGAT
AX-184184525		1A	1997641	Fvb1-4	1104169		CGGTGACTATGGTAATCCGAAGATTGTTCTGCTCC[A/G]TTGTAGAAATAGAACAGTGTTTCTAGAGGTGAGGG
AX-184569514		1A	1998312	Fvb1-4	1103495		ATTTGGCATAGAAGTAAATCATCTCACTTTGGTGT[C/T]TGTTGATATTATTTCAGGCATGAGGCTGAGCTTAA
AX-184224909		1A	1999076	Fvb1-4	1102732		CTATGCGTCTTTAGTTGTCATGATTTGGTTTTATC[A/G]ATTGTTTGTAATAACTAATAACTAATAAGGGTTGT
AX-184301849		1A	1999222	Fvb1-4	1102586		CTTTTTATGATTTGGGTGGGAGAATGTAATGAATT[C/T]ATATGAAAACAAGAAAGTAAATCATTAGGGAAGAT
AX-184911591		1A	1999290	Fvb1-4	1102518		ATATGTTGATTGTTGATATCTGATTTAGAAGCATG[C/T]AATTGACTTTGAGTATGGTTGTTGTCTAGAATCTT
AX-184424432		1A	1999405	Fvb1-4	1102403		CATCCTCTAGACTTCTTCACAAACTGTGGGAAGAT[C/T]CGGTTTTACTGCTGGGATACTGCTGGGCAAGAGAA
AX-184301848		1A	2002069	Fvb1-4	1099723		ACGCACACTCTTAAACATCTGAAACAAAGCAGTTG[C/T]ACCTCTCCCTGAGTTCAGTTACACTTCTTATTCTA
AX-184040175		1A	2002684	Fvb1-4	1099105		AACATAACTCTGATACCGTATTACTTTGAATGAAA[A/G]CTTTTGCTTAAACATGGTTAAATCAAAGGATTAAT
AX-184955097		1A	2003142	Fvb1-4	1098646		GCAAGACCTCTACAGTATATCAACATACATAACTA[A/G]GATCACCAAAGAGATTAACAAAACAATTTCGATTG
AX-184257384		1A	2003287	Fvb1-4	1098501		ATCTCACTTGAAGCAAGAGTGTTCCAACAGATTTT[C/T]GGTAGAACAAACTCTTGCTAGACATCCGCATCAAT
AX-184494367		1A	2008023	Fvb1-4	1096437		TAATTCTCTGTACGAGTTACGCACAATTTGCCTCA[G/T]GGTTTCTATTCTCACCATGAACAACTTCGATCTTC
AX-184455552		1A	2009298	Fvb1-4	1095164	Yes	AGGTTACACAAACCAATCCCGGCTGCTAAAGATAC[G/T]GTCGCCGGCGATGACTACAGCTTCTCTATAACCCC
AX-184503643		1A	2021929	Fvb1-4	1088909		GAGAGTTGAAAGTCGGGGTGGCAAAGGAGGTAATT[A/G]TGTGAGTGTAGGATGGAGGTGACGTAAGGTTTGCA
AX-184730946		1A	2022369	Fvb1-4	1088469		CATTGCAAACTTGGTTTTTGTCTCTTGGGATTGTT[G/T]TTTCTAGCTAGCCTTTGAGTTTAGAGAAACAAGAG
AX-184729344		1A	2022530	Fvb1-4	1088308		CGCCGGTCGTACGGCGAGACTATAAACCGGCCGAG[C/T]TTGACTCTCCGGTTACTAGACCTAGCGCCGAGAGA
AX-184665313		1A	2026469	Fvb1-4	1084369		ATATATGATGATGATGACTATGATCTAGTATACTA[G/T]AATAAAATTAACATAATGAAGCAAATAATTGAGTG
AX-184235394		1A	2029536	Fvb1-4	1081303		GTAGGGGTTTCTGACAAGAAACAATCATGATATTA[A/G]TTTCTTTCCATACGCATACAACAACCCCTGTGTTT
AX-184712036		1A	2029572	Fvb1-4	1081267		CATCATAAGTGGCAGACTGGTAGATCTTGAGGGGA[A/C]GTAGGGGTTTCTGACAAGAAACAATCATGATATTA
AX-184945022		1A	2029992	Fvb1-4	1080840		CTTTTGCATTATGTTACATGAAATGGTTTATACTG[A/G]ATTGTATCAATCTATTACTTCCATATACTGTCAAG
AX-184268246		1A	2031166	Fvb1-4	1079667		TGCCAAATGATTAACAAAGGCGCGGACGGCACGTC[A/G]TATAGGAAGTATCGCTCTTTTCTCAATCTTCGTCT
AX-184175014		1A	2031511	Fvb1-4	1079329		TAAGATTTACGATACAAATTCAGGTAGACTAATTA[G/T]GACTCGAGTAAGAAACTAAATTAAGAATGTAATTC
AX-184413649		1A	2032553	Fvb1-4	1078292		TTATTTCCAGGATTTGAAATGAGTCACGAATTAAT[A/G]TCCAATAATGTCTGTGTCAATGTCGACGTCCATGC
AX-184048119		1A	2033196	Fvb1-4	1077647		CACCTTCATTGAGTTTCACCTAATATGATCAAATA[C/T]TCGATTTTTTCATATATATGTATTGTATGCAGGGT
AX-184475531		1A	2034107	Fvb1-4	1076674		AGATTTTCAGACCTTTCTTGCTTAGGTAACGGATA[C/T]CAACTCGTTTATGTAACAATTAGTCTATTGTGAGT
AX-184945021		1A	2034183	Fvb1-4	1076598		GATCATCTTATCTAGATCTTCAGACCTTTCCTGCT[G/T]AAGTAATGGTTATCAATTCATTGATTAGATCATCT
AX-184124426		1A	2034478	Fvb1-4	1076291	Yes	TGTTTGTTTGGGATCCTTTTGGTACAAATTTCAGT[G/T]TTTAGACTTGTGTATGTCTACACCATATTAAGCTT
AX-184485118		1A	2035094	Fvb1-4	1075675		GGTACACGATGCATCATGTGGCTTTCGAAAATTAT[A/G]ACATTCACCTTTCTAAATTTTATCCTTCATTCTAA
AX-89872270	AX-89872270	1A	2049683	NA	NA	Yes	TTTTGAACTCGAGTTTGATTAGGATGTAAGAATCC[G/T]TTTTGACTTGAATTGTGGAGTTATTCTTCTATGTG
AX-184584245		1A	2049797	Fvb1-4	1061829		TGAACTCTTGATCTAGAAAGTTTGAAACTATTTGA[C/T]AGGGTAGGCGCTTTGTAGTGATTTTCTGGAGTTGA
AX-184475529		1A	2054929	Fvb1-4	1056673		TTCGGCAACCAAGGTCAGTCTTCGATCTGGGTTTT[A/G]CCTCATTATCAAAGCTTGCAGCTTTTTTCTATAAC
AX-184424430		1A	2055243	Fvb1-4	1056373		AGTGTGTGATAAATATAGAGCCAGAGAGTTTAGAA[A/G]TGTCAAAGGTCAAGCTGCTGGCGCCGGCTTTGTAA
AX-184902942		1A	2056915	Fvb1-4	1054702		TGTTCAACATTGCCTATTGTTCAACTAACTTTCCC[C/T]CATATCATTGTTCTCCAACAGCAAGTTACTACTGT
AX-184611310		1A	2057406	Fvb1-4	1054211		GAAAATTCCAACTATAGGAACTTCATCCAAGAAGT[C/T]GGAAGATATCTAGCTACCTTTGACATTGAAGCTCT
AX-184640432		1A	2058884	Fvb1-4	1052723		TTTAGTTTAAAGTTTTCAATCTGTGCATATTCATG[G/T]GGATGTCCACTTGAAATTGGAGCGGGACTGTCTTA
AX-184503642		1A	2060425	Fvb1-4	1051181		GGTCATTGGAATTGAGAGTGTGGGTGAGGTGGGTG[C/T]GGATAAATTTTGGGTTTTTGATGGTGGACTCCCAA
AX-184650860		1A	2061275	Fvb1-4	1049285		ACCCTGGGTACATTAATCCACCGATCATGTGGACC[A/G]AAAACCAACAACTTTGTCCATGATTTCTCCTCACT
AX-184019500		1A	2061364	Fvb1-4	1049196		GTTTAAATTCTTCGCTCACAATGTCAAGTGAAACT[A/G]TATGGCCATCCTTAAGTAACAACATCACTTCACCA
AX-184335982		1A	2061478	Fvb1-4	1049082		ATCACCTTACTTGTTCATTGCCTCAGTAAGAAACA[A/G]CATCTTTCCTTTCAAGCAAGACAAGGCTCTCTTCA
AX-184268245		1A	2063506	Fvb1-4	1045710		ATGAACACCAACCAATCAACTTGTGGGTAAGATGT[C/T]TCATAGCCGAAAAGCAATTTGCAATGCATATGGGC
AX-184045228		1A	2063539	Fvb1-4	1045677		TTTTGCATAATATATTTAAGGATGTAAACAGAAAT[G/T]AACACCAACCAATCAACTTGTGGGTAAGATGTTTC
AX-184617414		1A	2064302	Fvb1-4	1045360		TGTACATATAACAGTCAAAAAGTTTGGGCACGTAT[A/G]AATTTTCCTAAATTTATAGTAGTTCTCTACACAAA
AX-184887169		1A	2064569	Fvb1-4	1045094		TAGTTTGGACTGTTGATTTGGAGGTTTTGGATGAT[G/T]GGTTTTCTTATGAAATGAAGAGTCTGAATTAGGAG
AX-184030725		1A	2065181	Fvb1-4	1044482		GTAAAGTATTTCTATTTCACTAATTAAGCAAACTT[G/T]CAGATAGGGAAATGAGACTTATTGTGTGCTTGAAA
AX-184246410		1A	2066230	Fvb1-4	1043450		TTTTGATAAGGCCACCTAGCTAGGGTTTCTAGAAT[A/G]ACATATGAGCTCATTTTGATGACACCGTGCCGCGT
AX-184075406		1A	2066385	Fvb1-4	1043295	Yes	ATCGCACCCTTTGGTCTATATGTACCTCCGCCTAT[A/G]TGCTTGTATATATCCATCGATTTCCAATAATATAA
AX-184214612		1A	2069016	Fvb1-4	1040672		ACGGTTGTAAGCACGCTTTCGGCTTGCGCTGCGCT[A/G]AATGATTTGGAGCTTGGTAAGGAAGTTCATGACTA
AX-184640431		1A	2069205	Fvb1-4	1040483		CTGATTTACATGTATGCGGAATTGGGTCAAGTTCA[C/T]AATGCGATGAACTTGTTTGATGAAATCCCTGAGAG
AX-184529654		1A	2069715	Fvb1-4	1039973		CAACCCAAGATCTTGAGGTTTGATTTCCCTCCAAA[G/T]TATTTGTAAACCAAAACCCTCCATCATCCTGAACC
AX-184028089		1A	2069969	Fvb1-4	1039719		AAAATTCACACATCTTTGAGGTATTTTATTCAAAG[A/C]ATCTCCATATATAAGGGCTCGGTAAAATAACAGAA
AX-184669799		1A	2070302	Fvb1-4	1039386		ATGTCCCTCAGAAATCTGAGGTGTCGTTCGATATG[A/G]ATGAAGAAGACAAGGAGACTGCACTTAGCCTCCAC
AX-184424429		1A	2071326	Fvb1-4	1038362		CTTATGGATGTTTATTGCAAATGTGGATGTGTATC[A/G]CTTGCGCGAGAATTGTTCGACAAGATGCCTGAGAA
AX-123360038	AX-89817163	1A	2071455	NA	NA		CCTAATGAGGTTACTTTGCTTAATGTTTTGACTGC[G/T]TGTGGGATGGCGAGGGATTTAGAAACTGCAAAAAG
AX-123524187	AX-89817162	1A	2071694	NA	NA		GGAAACAGCTGCATTGTCAATCTACCAAGCTAGGC[G/T]TCGCTTCCGATTCGTACATTCAGAACACTCTGATG
AX-123524186	AX-89817161	1A	2071827	NA	NA	Yes	ATCCGAGGCTATACGAACAAGGGTTTATATCGGGA[A/G]GCCATTTCTTTTTACCATGAAATGATTGTACAGGG
AX-184313384		1A	2072980	Fvb1-4	1036738		ATCCAAGGGCGACGTACTATCGTATTTGTTACGTT[C/T]GAACATTTTAGTAACAGGTTACATATATATGTATA
AX-184257383		1A	2074042	Fvb1-4	1035721		ACAATACATCGAAGATGTGAATCAATGGTTATCAT[A/G]CTTGTCTATATTAAGCAAAAATTTAACATGTAGCG
AX-123426749		1A	2081997	Fvb1-4	1031773		GGGCTCCATCGCTGAGCAGTAAAGGAAAGAAGTGA[C/T]GAACTTAGTTAGATAAAGATTCTGATCTCATCTCA
AX-184748908		1A	2082161	Fvb1-4	1031609		AGACGCTCGAGCCGCTGAGCGACGTGTCGTAAATC[G/T]GAGGAGCGAACATTGTACCCAGCCTCGGCCAAATA
AX-184746492		1A	2082417	Fvb1-4	1031353		CGTTATCTGCTGGTGGTTCTGCATCGGCGGCGGTG[A/C]AGCGGTGGAGATTGGCGGAGGAATATCACTCCACG
AX-184682754		1A	2083298	Fvb1-4	1030469		ATCTCACGTTGTATGTACATCTCTGCGAGGGTCTT[G/T]TCCGGTTGCATGGCGCCACAAGCTTCGAGTGAGTC
AX-184214611		1A	2083748	Fvb1-4	1030018		CACCTAAAACCCCATGGTTATTTATGGATAGTTCC[G/T]TAATTCATAGCTGCTGCAACACGATTATACCACAT
AX-184475526		1A	2084411	Fvb1-4	1029423	Yes	TGGAGGTCACCAAGAGACACTGAGATAGACAGCCT[A/C]CTACAACTACTTTAGTGTGGATTGACTGCTCCTGG
AX-184335981		1A	2084514	Fvb1-4	1029320	Yes	TCTTCCCTATATGGAATACGTCAGGTTCCAGTACC[A/G]GTGTGCTTTCTCTTTCAGTTTTCTGTTCTACAATT
AX-184246409		1A	2087236	Fvb1-4	1026739		GTTAGCTAGGCAACTCTCTTTCTTTGGAGCAAGTA[A/G]TTGGCAGCTGATTAATTCTTTGCTACTCAATTATT
AX-184569513		1A	2096098	Fvb1-4	1024678		TCATAATGGATGAAATACATTAGTGCTTTAAAGTA[A/G]TGCTGTCGAGTTCCATCTGCGGTTGGCGTTTTGTC
AX-184849700		1A	2096375	Fvb1-4	1024515		GACCTCTGTATATATATTGATCTAGTGTTTGAGAT[A/G]TTGTAGAATGATAGGGTTTGAATTGACACCATATA
AX-184301847		1A	2131215	Fvb1-4	1018479		TCAAGAACGACAAGTCGTTTGTTGATCATCACTAT[A/G]GTTTCTACTTTCTATAGTAGCATGTCATTTGCTAT
AX-184324852		1A	2132296	Fvb1-4	1017394		CCTCCTCGTTTTATTGCAAGCAAAAATTAAGAAAC[A/C]AGAAGAAAGGTGTGTATGTTACCCGTTCCGCCTCC
AX-184313383		1A	2132782	Fvb1-4	1016907		AGAAACAGGATTACCACACAACTAATGACTATGTA[C/T]GATAAAGGGAAGGTGGCTGCAATGTTCATACAGAA
AX-184324851		1A	2132922	Fvb1-4	1016767		TGAATGGGATAAAAGCTCCCTACTATTTTGATCGA[A/C]TGAGTTTGAACTGCAGCAAAAACACCAGAACATGG
AX-184669798		1A	2132975	Fvb1-4	1016714		CGCAGCAAGAAATGCTAAATTGCTGAACTTGCCTG[A/G]TCATTGAAATCATCACTTGAATGGGATAAAAGCTC
AX-184707647		1A	2134476	Fvb1-4	1015221		AAGACTTCAAGAGGACTGCATGCTACCTTACCCTC[A/C]CCACCCAACTACCACATACAGCATGTGTTGCAGAT
AX-184772255		1A	2135188	Fvb1-4	1014505		AGGCTGGGACTGAGAGCGGTGAGAAAGGCATGGCT[G/T]CCCGGAGATCCGAAGACCGTGAGGAAAGCAATGGA
AX-184790104		1A	2135480	Fvb1-4	1014213		CCGGAGTATGCCACGGGAGGTCACAATGGGCCCAC[A/G]GCCCTCTACAGCCCAGCCTCCCACGCTCCTACACA
AX-184224908		1A	2135995	Fvb1-4	1013698		TATAGGAATCATTATGATAATATTGGTCAAATATC[G/T]GATTTGTTTCTTTGTGCTTTTTTTTACAGTGGCCA
AX-184110233		1A	2136588	Fvb1-4	1013105		TACTTGAAGAGTTCATCCCTCTTAAACATTCAAAC[C/T]CTGAAGGCCCAGAGAAACAAACAAATAGTTCTGAT
AX-184246408		1A	2138142	Fvb1-4	1011555		TCTTAACATTTTGTATTACTGATAGTATATTTGAT[A/G]CGGATATACTGGTTGGCTACTTCTAAATCATTCCA
AX-184402820		1A	2138248	Fvb1-4	1011449	Yes	GTCGAATTATACTAAGTTATGAAAGACTAGTCGTA[A/C]AACTCAAACATTATAAGACCGTATATACAATGCAA
AX-184347190		1A	2139439	Fvb1-4	1010243		TTCACCATTAATCTTGAGAAAGAAAGAATTCGAAA[G/T]TGGGTATCTCTCTTTTTTTTTCATTTGTACTTGAA
AX-184962725		1A	2139646	Fvb1-4	1010038		ATTACTTAATAAGACGTGGAAGATCGATTCAGGCG[C/T]AGGGTGTAAATTGTAATCACTAAACAAAGAGGAGA
AX-184391895		1A	2151010	Fvb1-4	994006		CCATCAGAAAATGAGAGCTTTCGGCTTTTAGTGTT[G/T]ACTGTGTTGTGTTCTTGTATCAAAAGAATTTTGGC
AX-184369631		1A	2152688	Fvb1-4	992336		TTGATATGTCATATATCAAAGAGAATGCAAAGAGA[C/T]CTTACAGCAGATGGTTTGTAGATCCCAACTATGGT
AX-184313381		1A	2155513	Fvb1-4	989541		CCTATTTAAAGATGGATCCTTCAAAGATTGACAGT[A/G]TCAGAATGGTCTCTATGGTTTACCTGTCTGTCAAA
AX-184097180		1A	2155632	Fvb1-4	989422		ACAACGATCTAGGGGCTGAGTGACAAACAAAAGAA[C/T]AGGTTAAAAGGATGAATCAGAAAAAAGATGAGCAC
AX-184257382		1A	2155798	Fvb1-4	989256		AATATTGTTAGATTATTAATGAAACTGACACACTT[C/T]TTTTCATTCATGTTTCGATCTTGTTTCCTAAGAGC
AX-184110232		1A	2156812	Fvb1-4	988264		CTGAAGAAAATGAACACAGCACCCTGTTAAATTAC[A/C]TACACCAAATGTGGCAACAAATACCAACTAGATCA
AX-184080418		1A	2156989	Fvb1-4	988087		AGTCGAACAATTCTCAATTTTCACTAAATGATATA[A/C]AAAATAGAAACTGAAAGTTAAACTCAACTCCTCTT
AX-184849699		1A	2157359	Fvb1-4	987717		CAAATAATTATGCCCACGTGTCAGAACTCAAAGAA[C/T]TTTAATGCTACTGAGAAACACAGAGGGATTAAATT
AX-184033994		1A	2158376	Fvb1-4	986694		GGTGAATATGGTCAATAGATGAAAGCGTCAATAGA[C/T]GAAAGGAATCTATGAAAGTAAGTCTGAATTTAGGT
AX-184335979		1A	2162426	Fvb1-4	982643		ATCACAATAAGCACGAAATCATTTAAAGGCATTCC[A/G]AAATTAGTGGGATAGAGAAGCAATAACTCACCTCA
AX-184584244		1A	2163543	Fvb1-4	981569	Yes	AAAAGACTAAATCACTCCCTTAGCTTCACACACTT[A/G]TCAAGTTATCATGGCTAGCTGAAGCTACCATGCCA
AX-184413647		1A	2178499	Fvb1-4	977487		AATCAAGTTTCAAGTATGCAAAGGACTCTAATTTG[A/C]GCCATAATTAGGCCTACTATAGATTAATTAGCAAA
AX-184617413		1A	2179315	Fvb1-4	976674		CTTGAATCTTGATTTGAGCTCGTTCACCACGTCCG[A/G]TTCTGCTTCTTCGAATGAGTTAATGGCAACCGCTG
AX-184690628		1A	2179542	Fvb1-4	976447		TCATCTGGGTTGCCCCTAAATGACCAAATAAATGG[A/G]AACCCACTTTCAGCCAAGGCTTCTGCAAATGCTGC
AX-184037937		1A	2179998	Fvb1-4	975994		GAAACACGATTCACCTTGTTTTATCAAACTTCTTC[A/C]TGCTTGGTGACTATGTTCACCAAGCTATTAAAAGC
AX-184246407		1A	2184240	Fvb1-4	971818		CGTCATTTTTCATCTAAAATCGTTTTTCCTGTGAA[C/T]TATACACACGGTTTTTCCTATCAAAATCGCATAAT
AX-184940019		1A	2193598	Fvb1-4	962393		CGATTTGTTCCAGGAGTCGATCACAGTCAATACTA[C/T]TGAAATTCCAGACGTATTTGCCTTCAAAGTTCTGC
AX-184424427		1A	2206425	Fvb1-4	949780	Yes	GCAGCTGATGCATATGAATTCATATAGCAATTATT[G/T]CAGTCCAAACCCTTGCCTTCCAGCTCTTTGTTTTT
AX-184665312		1A	2209368	Fvb1-4	945647		CTAATAAAGTAGTTAAAACTGTTACATGAAAATGC[C/T]AAAGCTGTGTGCGGCTTTGCTGGTTTTAACTGTGT
AX-184184523		1A	2209838	Fvb1-4	945183		GAATCTAAACTTATTCTACATTAGAGTTTTGGGAT[A/G]TGATTATTAATCGATGGACGTCTAATCCAATGAAC
AX-184669797		1A	2213718	Fvb1-4	941278		GCATCCTGTACGTAATTAGAAGCAGCGGAAAATTT[G/T]TGGTGTTGATTTTTGATTTTGTATTTGTAGCATGG
AX-184358492		1A	2213770	Fvb1-4	941226		ATTTTGCTTTTTTGTTTTGAAAAGTTTGAATTTTA[C/T]TGTGGTTTTTGGCTGTGCATCCTGTACGTAATTAG
AX-184757650		1A	2214276	Fvb1-4	940728		GGCCAAATGAAAATTGGGAAAGAAGAAAGGGCAGA[A/G]GCGTAAATTATGCTGGGGCATTGGAAGTTGAACAT
AX-184494362		1A	2221124	Fvb1-4	934199		TTCTAACCGTTTTTTTCACATACTTGAGTTTCCGG[G/T]CCTCTTTACCAATTAAGGGATGATGTTCCATCTTT
AX-184569510		1A	2221279	Fvb1-4	934038	Yes	AAACAAATAACACCTCTCCATCGCTTTCATCTACC[C/T]CTGAACTGAAAGGCTGAAACCTTTCCCTTTCCCTT
AX-184521029		1A	2221303	Fvb1-4	934014	Yes	TACATTGTTGCTACCTTACTGTATAAACAAATAAC[A/G]CCTCTCCATCGCTTTCATCTACCCCTGAACTGAAA
AX-184380880		1A	2221608	Fvb1-4	933709		AATCCCCATGAATAACGTCATTGAAATAGCACACC[A/G]ACCAGGACACAACACCTAAACCCTCGCTCGATAGA
AX-184132105		1A	2222018	Fvb1-4	933291		GGAGTAATAATCTCTATCTCTTTGTAACTTAGAGT[G/T]GATGGGTATACATACCCAATTATCGTTTACATTTT
AX-184569508		1A	2230201	Fvb1-4	906975		CCGATACCCCAGAGATTATATGGACTCACAAAATG[A/C]GAGCAGAAAATCTGATACGTCAGGTAATTGAAACA
AX-166520011	AX-89874025	1A	2230782	NA	NA	Yes	CAGGTCGGGGAGGCGGCATTGTCCATATTGCACAG[C/T]ATGGTATCTGCACATTCTGATTTAGACGATGCTGG
AX-184324847		1A	2230905	Fvb1-4	906271		CATACAGTGTTATCGGCATATGCTTTCTAATTTCG[A/G]GTGACTTGATTCCTTTTTGCTTTGGAAGAACTCTT
AX-184214608		1A	2238280	Fvb1-4	898889		CTGCTTAGCTAGCTCTAAATGAACGCAATGACATT[C/T]CCTATTGTAGATAAGGGGCTACAAGACATAAACAC
AX-184194296		1A	2240148	Fvb1-4	897021		ACTAAAAGTTATAAGCAGGATTACAATACATCGCT[A/G]AAGCAACTTGGGTTTTGGTTGATAGACTTTTGACG
AX-184413643		1A	2240280	Fvb1-4	896889		TGCCATGAATATGTAATTATGTAACTTTTAAACTT[A/C]CAATTCACTAAGAAATATGTATGATAAAGTCGGGG
AX-184204335		1A	2240282	Fvb1-4	896887		GGTGCCATGAATATGTAATTATGTAACTTTTAAAC[C/T]TCCAATTCACTAAGAAATATGTATGATAAAGTCGG
AX-184022206		1A	2244404	Fvb1-4	892771		AGAGATTATATGAATGCAGCTGATATGGAATCGAA[A/C]GAGTTTGATGATACTTTAGACATGGAAGACAACTC
AX-184584243		1A	2244919	Fvb1-4	892256		TACGTTTCTGTGAATTTTGATTTCGGTTGAATCGC[A/G]GCTTCGAGGTTTACGTTTCGTTTGGATTGATCAGT
AX-184165836		1A	2245006	Fvb1-4	892169		AATTTCTCACGAGGCTTCCGATTGTTCACCGCTCT[G/T]GTTTCAGATCCATTGGATGATCGCAACGTAGATAA
AX-184629305		1A	2245109	Fvb1-4	892066		TTCAATTCTACGCGGCCAACTTCATTTTCGCCTTC[A/G]CGAAGTTCGGTGGAGCTCAGAGACGTGAAGAACTT
AX-184380879		1A	2245441	Fvb1-4	891732		AACTAGTTTCGTCTGTAATCAGATTCACTCCAATC[C/T]TCTGCACTTCAACACCTGGCACAATGTGAACCATT
AX-184655825		1A	2245996	Fvb1-4	891175		AGATAGAGAGAATTAGACACGAACCAGGGTTATCG[A/G]TGTAATGAGAGCCGCCGCTTGTGGAGGGGCGCACG
AX-184598192		1A	2253321	Fvb1-4	883866		TGAAGAATTTGCGGGTTTGTAGAGACTGTCATACA[A/G]TGATGAAGCTGATATCTAAGGCGGAGATAGTGGCG
AX-184569506		1A	2254552	Fvb1-4	882635		ATTAGCTCCAATTGTTTCTGGCACTACAGCCTCTG[C/T]CTTCTTAACTGGATGGATTTCCTCTTCTTGAGAGA
AX-184391894		1A	2256162	Fvb1-4	881016		TTTCATCGATGCAGCAACCCACAATTTTTGCAGAC[A/G]TCATGTCCAATTCCCATCACTGATATCTCCCACAA
AX-184156842		1A	2256265	Fvb1-4	880913		CACTATATTCATCAATCCCTTAAACTGATGAAAAC[C/T]GAAGGAAAATTACACCCAAAACACCGCAACCATAG
AX-184214607		1A	2256526	Fvb1-4	880652		CTCCCAACCCCAAATTAACGAACTAGAGAAGCTCC[A/G]TATTCCTTATTGCCACTCACATCCAAACAAAGATA
AX-184224905		1A	2256781	Fvb1-4	880397	Yes	AATTCAACTCTGAACCCCCAGATTTTACTAAGAAG[C/T]GAAACCATTCATACCTCTACTGTTCAGAATGGTTA
AX-184369629		1A	2257975	Fvb1-4	879203		GATTTTGTAAGTCTCCACATGTGCATATCTCTATT[A/G]GCAAGGGATCACTGAATCATAAAAACCTCAAAGAT
AX-184485113		1A	2258601	Fvb1-4	878577		ACTATCCCTCCCACGATCTCTATTTCCCCTATCCA[G/T]AGGTATTGGCCTGTCAAACTTGGTTCTTCCTCTAT
AX-184880042		1A	2260142	Fvb1-4	877036		CATGACATGATTTTTTTTGTCTTCAGCTTACATTA[A/C]ATGCTTAAATAAGTGAAACATACGAGTGCGGATGT
AX-184380878		1A	2260816	Fvb1-4	876373		ATTCGCCGAATTCAGATCCGGATAGCGATCAAAAG[A/G]TTCCACCTTTCCCAAATTGCGCCGCGGCGCAGCTC
AX-184091243		1A	2262809	Fvb1-4	874381		ACCATAATACTAAAAGCAAAATCCACAATGCACAC[G/T]TGTTAGCTGAATAGTAACACGATAGATAAATAGTC
AX-184660701		1A	2262971	Fvb1-4	874221	Yes	TCTCATGTACAAGCCAGGAAAACAAAAACCATGTC[A/C]TAGAACTTTGATGAGCACCCTAAATCCTAGCTTTT
AX-184920738		1A	2264118	Fvb1-4	873074		AATCATATAGATTAACAGTGGCTTATGAAAACACC[A/G]ATCGTACCTGTATGTGAACTTTGAAGGCCCTAATC
AX-184494361		1A	2265056	Fvb1-4	872136		TGGGATTAGGTAAAGCATACAGAGGATAAGACCAG[A/G]AAACTATATTCCCCTACAGTTTGATTACGATCGAA
AX-184103441		1A	2266110	Fvb1-4	871082		CTTGGCCTAGATGTTCAGATTTCCTTACTAAAATA[A/C]ATTGATAAAAGAGAAACACACAATTGGAACACTGA
AX-184268244		1A	2267668	Fvb1-4	869483		CAGCTTATGTTGAACAAAATTATACCTCCAAATCC[G/T]GGAATAACACCGAGTGTCAACTCTGGCAGGCCGAG
AX-184529653		1A	2268420	Fvb1-4	868735		TATGAAACTTCATTTGTTAGAACATATGTGAAGAG[A/G]TGGCATGCAAGCTGTTCTTCCCAGACAGTTGATAA
AX-184940018		1A	2268615	Fvb1-4	868540		AAAAAAATGAAGCAGATGGAGATCAGTTTTTATGT[A/G]CAAATAGAAAGAATGCAGCTATTCACTAATTTACA
AX-184561903		1A	2269311	Fvb1-4	867845		GATCACACAAAACCAGTCCCTACCTCTATGACCAT[A/G]TCCACATCTTTGAAGTCTGAGTAGTCCAGACTACC
AX-184858333		1A	2270174	Fvb1-4	866982	Yes	AAAACAAACAAAAACAGCCCAGAGGAATAGTGAAA[A/G]GTAAAGAAATTACTGGAATGGACCCATAGGGAGGC
AX-184678579		1A	2271362	Fvb1-4	865790		CCTTGAGGATGAGGATGCTGCGGGTGCACTCTACA[A/G]AACAGGAAACGAATATTAGTGAAACCGATACACAA
AX-184494360		1A	2272409	Fvb1-4	864738		GGTTGATTAAAAATAACACACATACATAGGGGGAC[A/G]TAGCAAGCCTTACCCTCAAACGCATTTACATAAGC
AX-184214606		1A	2272700	Fvb1-4	864447		GGAGTAGAAGAATAATGGTTCCTCTTTGAAGATTT[C/T]GATCTGTGGTGCCTCTGAGATTCTTGAACTTCCAG
AX-184545970		1A	2275059	Fvb1-4	858565		CAAAACAAAATCTCTGCGGGACAACTTGATAGAGA[C/T]AGTGCTGTCATAAAGGCATTGAAATTCCTGAAATG
AX-184048118		1A	2276318	Fvb1-4	857387		CCACATTAACCTTAACCTTGTTTTTCTTAGAAAAT[C/T]TCCCCTTTTTCTCTTCTCCCACCTGATCACCATCA
AX-184413642		1A	2278083	Fvb1-4	855622		GCACTTCAAATTAGTAATGTGTTATCCAAGTGATA[A/C]AACATTTAAAATAACAGTTTTAAGTACAAACTATG
AX-184268243		1A	2279160	Fvb1-4	854545		GAATAGCTTTCAGACTCTTGAGAATTTCCTGAGGT[C/T]GGTCTTTTGTGTATTTGTGGTTTTTACTTTTCAAC
AX-184856333		1A	2279881	Fvb1-4	853823		TTTTGTTTGGTAATTAACTAATAGAGACTGTTTGT[A/G]GTTACAGATTAGCTTGATCAAACCTGAAATATGCA
AX-184214605		1A	2280771	Fvb1-4	852919		GTCTGAAAATTCATTAGTCTCGGAAATGAGGCCAT[C/T]GAGGTTAGCAGAAACGCATCCGAGATGATCAACAA
AX-184455550		1A	2281099	Fvb1-4	852591		TGTCTGATAGCTGATCACAAAACCAAAGACGAAGG[A/G]GGAAAAATGTTGGTGACAGGGTTTTAATAGCAGTA
AX-184475523		1A	2281322	Fvb1-4	852368		AAAGATGGTTTGTGTGAGTAAGTGTACACGAAAAG[C/T]GGCATTGCTTCCTCTTTCTCAAATTCATGCTTGTC
AX-184935069		1A	2281839	Fvb1-4	851851		GCTACCCCTTCTTTTACATATATTAACAAGCATAT[A/G]AATAATGTTCGCATCAACTGATCGACATATATGAT
AX-184214604		1A	2282229	Fvb1-4	851461		AAAGAAGGTTCGGAAGAAGTTTTCAAAAAATAACC[A/G]AGGAAGATAAATTTCCAAATGAAGGGAGGGCGGAT
AX-184512512		1A	2282434	Fvb1-4	851256		ACGTATAAAGCTTATCTGGTGTACAATGCTAGTAG[C/T]GAAGTCTTTAATTCATATCATCTAGGGCGGCCTGT
AX-184788964		1A	2282684	Fvb1-4	851006		CTGCGACAACCCCGTCCTCATCGAAGACGGAAACA[C/T]GAGCTTTTCATTGGACAAATGGAGCGGGAAGAAGT
AX-184175013		1A	2283261	Fvb1-4	850420		TCATGTGAAAATTGGTAATTTCACGGGATAAAAAT[C/T]CAAACGAGAGAAACGATCCTAAAAAATTGGGTATT
AX-184324846		1A	2286115	Fvb1-4	847571		GTATCCCAAGAAAGAGGATTTTAACCAAGAGTTTC[A/G]TTAGCTTTTCCTAGCTTGTTTCTGATTCACAATGG
AX-184103440		1A	2286461	Fvb1-4	847245		TCGGCCATTCATTCCAAGAAACGATAAGCTACAAC[A/C]CCCTTCAATAAGTTACTACCTGAATTAGTTAAGTT
AX-184887167		1A	2286837	Fvb1-4	846869	Yes	CGCAACATACACATAACTTTTTTATTAGATCGCTA[G/T]CTTCTTTTCTATGCATAATAACGGTGATAATGCTA
AX-184066217		1A	2286936	Fvb1-4	846770		CAAAGGTTTATGGATTCTTGAGCATAAGGTGCGTA[C/T]GTTCTTGATACATTGTCTAAAAGGGTTTAGATGAT
AX-184916075		1A	2292724	Fvb1-4	840972	Yes	GTTTGGAACCTGTGCTTGTTACAGTACTTGGTTGT[C/T]GAGATACTCGAGTCTTTCTGGTGTTTGATCCAGAT
AX-184945018		1A	2293211	Fvb1-4	840485		TAAATGAAACTTTAGGCATCTTATAGTGAAGTGAA[A/G]AATTAAAGAGTGCCATACCTTCACTCTGAGATCCA
AX-184335976		1A	2293403	Fvb1-4	840293		TTTCAGAATTTGTTTCTTGCATGGAGCTCAGTGAT[A/G]TAGCTTCATAAAGAGAACTCAGGAGACTATTGCAG
AX-184545969		1A	2293823	Fvb1-4	839873		TCTCCAACATTGAGTACAGACTATCTGCAATTAGG[C/T]TCTCACCAGCAAGCTTGCTGTATCTTCTCAGATTC
AX-123549357		1A	2295798	Fvb1-4	837916		AGCTGACACACATTACGTGCCACCTCGAAACATCT[A/C]CAAACAAAATCCACTTATTTCAGTCTCTTTGTTTT
AX-184204334		1A	2295851	Fvb1-4	837863		GAATCTGGATTGGAAAGAAGTGCATGCTGACAAAA[C/T]AGTGCTCAGAAAAGTTGAGCTGACACACATTACGT
AX-184224904		1A	2296118	Fvb1-4	837596		TGAACAAAGTCAGTCAGATTATGAACTACGACCAG[C/T]CTTCGTTGATGCGATTGGTATAACCGTCCTTGATA
AX-184184520		1A	2296864	Fvb1-4	836854		TAAACTTTCGTTTAGAATGAATCAAACTTTAGTTG[A/G]TTAAAGAGTGTGTTTCCTGAATCAAGTCCTCTTCT
AX-184358490		1A	2297903	Fvb1-4	835815		TTATAAGAAACAGGGTAGTTTGAGATTGTGTGAGG[A/G]TTTTTGTTGGTGAAGGTAATAGCTCGTTTCAATAT
AX-184503640		1A	2299659	Fvb1-4	834083		TTAACAAGTTCAAGTGCTGATTTTTTTTCTAGGGT[A/G]TTTCTTCTGATTCAACTAATTAACAAGCATAATTA
AX-184907249		1A	2301006	Fvb1-4	832693		ATGGAAGAAGTTTTCGCAACTCAATCATGTAGGAT[A/G]GAATCATCAAAGATTTATATAGTCGATCACGAAAA
AX-184554070		1A	2301610	Fvb1-4	832089		TTGGGGAACGGTAATACTATTTCTCTCATGGAATT[G/T]AAGGGATGATAATTTTCTAGCATTGCAGTGCTTCT
AX-184611309		1A	2301964	Fvb1-4	831735		CAGGGAAGTCCGGTGGAATGGGTTAGCACACACAG[A/G]TACCACCACCAATATACAGATACAGATAAAGACCC
AX-184279301		1A	2302555	Fvb1-4	831144		GGACTTGCTCTAAGCAAACAGAAAATAGTTTCTCA[A/C]GTCAAAATCTCTAATTTTAGGCTTGATAAGAGTAA
AX-184858332		1A	2302711	Fvb1-4	830988		AGTTTTTAGTTTGTTACCTCAATGAGTGTGTACAG[G/T]ATTACAATGTTTGGTTAAGATATTTGAGAAAATTA
AX-184257381		1A	2302772	Fvb1-4	830927		TTGGTTTTGTTGTAGTTGGTTTTGTTGTTAAAACT[A/G]TTTGCACCTCAAGTGGGTGTTATTTAGTTTTTAGT
AX-184760391		1A	2305475	Fvb1-4	828920		TTGGCCGGTGGCCGGTAGGAATAAAGAGGTGGACG[G/T]ACTGACGGAGCTTGTCCTTTTGTGGAGTCGTTTAG
AX-184075404		1A	2306289	Fvb1-4	828102		ACTAATTTAGAAAAAAAAATCTTATAAAATGTTAT[C/T]TGTTTCGTTGATCGACAGAATAAAGATGACAAGAA
AX-184194293		1A	2307394	Fvb1-4	827296		TTTCTCATCCTTTTAAGATCAAACAACATCAACCC[A/G]CAAACCTCCAAACCCAAATTCACAATCAAAGCAAG
AX-184204332		1A	2310888	Fvb1-4	823787		CCACCCAAAATGAGTACATTTGCTCTTAGGGTTGC[C/T]AGGAGAGTTGGAATGTGTTCATATTTCATGAACTT
AX-184257380		1A	2311428	Fvb1-4	823255	Yes	ATTAGAGTGTGTGCTCATTTATTTGAGAAGTTAAA[C/T]AGAATGTGTGTACACAGTTATTTACTAAGCAAAAC
AX-184358489		1A	2311601	Fvb1-4	823084		GAAGAAGAGTTGAAGATACAGTAGCAGCGGAGGAA[A/G]GAGGACTTGGGTGTTGCTCTTTTGCTTCAATGCTT
AX-184358488		1A	2312289	Fvb1-4	822378		TTTTCGACACATAGTTTCGGACATATGCTTGTCAA[G/T]AATAAATTTCAATCCTTGGCCAATGTTATAAGAAA
AX-184184519		1A	2316385	Fvb1-4	817446		TTGAGTCTTTAGAGCAAACTGATCAGACCCAGATG[A/G]AAATTATGAAGCTATGGACAGAAAAGTTATAGCGT
AX-184521028		1A	2317326	Fvb1-4	816505		TGTAATTTCTGAATACATAAGGTTAACTGCATCGG[A/C]GCTGACATGAATACCAAAAAACGTAGCTGGGTTGT
AX-184424426		1A	2318292	Fvb1-4	815539		CCGGATGTGCTGTAGACAAGCAGGAGAGTATTCCA[A/G]CATCTCAACCAAAGGAAGGTGCAGCATTGAATTGA
AX-184335975		1A	2322882	Fvb1-4	810921		CTTCGATCCACAGTTGTCCGGGTGAACTACTTCCT[C/T]TATTAATTCATCCTCTTCTGCATCTTTAGTTTTGT
AX-184529652		1A	2322885	Fvb1-4	810918		CTTCTTCGATCCACAGTTGTCCGGGTGAACTACTT[A/C]CTCTATTAATTCATCCTCTTCTGCATCTTTAGTTT
AX-166510552	AX-89816742	1A	2324401	NA	NA		CGTTACGCTCTGTCTGGTAAGCCCATTTTTGAACC[C/T]GCACCAGCTAATCCTGCATTTGAGGTATTTGACCC
AX-184545968		1A	2327837	Fvb1-4	805711		TCATGATTATTTGGCCTAGCCGATACTTAGCGATT[A/G]ACAGGTATAAATCCTACCATTTCTATTGGTATAGC
AX-184512509		1A	2328699	Fvb1-4	804849		GCGTTCGGAATTCTTGCAAAAGGCTATGTGCGTGC[C/T]GGTGATCCTGGAAAGGCAGAGTCACTTCTGAGTTT
AX-184301846		1A	2329274	Fvb1-4	804274		TCTGGTATACAACCTGATGTAGTCACTTTCAACAC[A/G]TTGGCAAGGGCTTATGCTGAGAATGGAGAGACCAG
AX-166510548	AX-89816729	1A	2329764	NA	NA		GATGAACAATTTAATTTCAAGAGGGAAGCCTCATG[A/C]AGCGCATTCTATCTTCAATAATTTAGTAGAAGAAG
AX-184485112		1A	2329858	Fvb1-4	803690		AGGACAAAGTAAAACCAACCTCAACTCTGGTATCC[A/C]GCTGCCTTGTTTGTTTGGACAAGAACAGTTGTCGC
AX-184369627		1A	2330619	Fvb1-4	802930		TTTTGAACTCACTGAACTGATTTCCACCGGGGAGC[C/T]CAGATTAAGCTATATACTTCTTTAGCATTCATATT
AX-184640429		1A	2330693	Fvb1-4	802856		ACCTCTCCTTCGGAGCTCTGCCACTTTCAGCTCAA[C/T]AGGTAAACAAGCTAGTACCTCATTTAAAAAGATGA
AX-184139963		1A	2333169	Fvb1-4	800407		TCAAAGAGCGTCAGCAGGTTGTGGATCCTCTCTGA[A/C]GATTTTTACTCTTTAAAACAGGTGTGTCCACTTCG
AX-184465553		1A	2334214	Fvb1-4	799356		CATGAACTTCATCAAGGGGTCAACGTAAACCGCAA[C/T]AGAAGTAACTTGCTGTATCTGGGTTTGGTCAATGC
AX-184347188		1A	2337103	Fvb1-4	796465		TCTGAAATGCTTCTATTTCTATGTTATCCTTACTA[A/C]AGATCAATATCAATGATATCCTTGAAATCTCTATA
AX-184669796		1A	2338795	Fvb1-4	794773		GCATGAATATTGGCATCATTAGCCTCTCATTAATC[A/G]TTGGCCTTGAAAAGATCGCTAAAGACTATTTAGAT
AX-184268242		1A	2339080	Fvb1-4	794352		TCTTTTTATTTGGATTGCCTTCAGATCGTGTTCCA[A/G]TTTGCAGAGTAGGTTTTCATGTACTAAATCTCGGC
AX-184494358		1A	2339393	Fvb1-4	794039		AATCTATCCCTGCTGCTGCAAGAAGGGGCCTGCCT[G/T]TGCTAGTCAATAGTCAAGGACTTCTATTAAGCATA
AX-184611307		1A	2340175	Fvb1-4	793257		GGTTTCATTGAGCCTTTTTTCCATTTTACCTGTTG[G/T]GCAGACATCCCTTAGCGCAGCTGGCTGCTTCCTTT
AX-184091241		1A	2342220	Fvb1-4	791212	Yes	ACATGGCTGGCCTCAAACCCCATCACCGAGTCGGT[C/T]AGTTCTCTCCTCCTTCGCTTTAAAGTTCAAACCTT
AX-184756627		1A	2342293	Fvb1-4	791139		AAGTGCTCGCAGACCACCCAAGTCGCTGCGGTGGA[C/T]TTGGCCAAGTACAAGGAAGCTTTCTCCAGACGAAT
AX-184465552		1A	2346270	Fvb1-4	787176		AAAATGATACCTCTGATAGAATGAACTATGGTTGC[C/T]TTTGTGTATAGCACATCATACATAAAGCCAAGTTC
AX-184391892		1A	2346314	Fvb1-4	787132		AGACTACAAATGTGGAAATGTAGCAGAACAGGGTA[A/G]TGGAGCGAAAAATGATACCTCTGATAGAATGAACT
AX-184066216		1A	2346582	Fvb1-4	786864		AAGCAGACATCAATGAGATTGTATTGTGCCAAGGT[A/G]TTTGACCACCTCTTATTACATCTCACTTTTGAGGG
AX-184930225		1A	2347001	Fvb1-4	786445		TCGGCAGCATGAAAGGGCGCATGACAAGAATATAC[G/T]CCATATAATCCGATAATAACTTGCTCATTTTGGAG
AX-184148129		1A	2347754	Fvb1-4	785693		TTTAGTAATTTAACTTACCCGTAAATTTATCTGAT[A/G]CACGTGTATGAGAAATTGAATATGTCTTATTATTT
AX-184335974		1A	2347810	Fvb1-4	785637		AAACAAACAAAGGAGGATACGAAGATGAAATTCGG[G/T]CTGTACTTCAACTTTTCTTTTTTAGTAATTTAACT
AX-184475519		1A	2348352	Fvb1-4	785092		CGGTTTCAAATGCTGCTATTCTGGACGTGATCATC[A/C]TTGCGATGTTGTGATCATTAGATTCTCATACGTAA
AX-184358486		1A	2348673	Fvb1-4	784771		ATTCTCCTCGGAATGGCTGAAGGCTTTTCGGGGTC[A/G]TGCATGGCCCAGTTCTTCAAACAATTGCCGGGCCG
AX-184629304		1A	2349037	Fvb1-4	784407		TCCCCTATGGGTAGTTCCGATATGCATCAACTTTC[C/T]CCTCATAAATGTTGTATTTTCTATGGGAAATACGT
AX-184554069		1A	2349947	Fvb1-4	783540		TTTTGGTTCTGTCTTCCAAACACCCTCTTCATTTT[G/T]CAGGCCTGATATTAGATCTTAAAATGTATAAATTA
AX-184576964		1A	2350169	Fvb1-4	783318		ATATTGCCGTTGCTTATGCAATTAATTTTCAAAGA[A/G]GAGACGCTGGTTAGCCATTCCATGGTTTTGCTCAC
AX-184445396		1A	2351306	Fvb1-4	782021		GAATTCTTTTTTTGTCGCTTGAGTACTGATTTAAG[C/T]GACAAAATTTTTTTACCTTGAAAATTTTGGTCTCT
AX-184911588		1A	2355161	Fvb1-4	776167		TAGGCTGAAAGAGTTTAAGGGTAATTACATGAGTT[A/G]CAAGTGTTTTGAAATGTGAAACATAGACCAGCAGT
AX-184051305		1A	2355265	Fvb1-4	776063		GCTAAATTACTAGGATGGAAGTAGGAAATAGGAAT[C/T]CATAGTCTGAGAAAAGAAGGTTTTCATTTACCCCC
AX-184867879		1A	2355370	Fvb1-4	775958		TGAGTCTTTGATTTGTATGCTACTTTAGTTTTGTA[C/T]CTTTGGCCGACCCCTTTTTTGAGTTGTAAGTAGTG
AX-184925517		1A	2355405	Fvb1-4	775923	Yes	TTAATGAGATATCATGCACGGTCAGACCATTGGCA[C/T]GAGTCTTTGATTTGTATGCTACTTTAGTTTTGTAC
AX-184640428		1A	2355515	Fvb1-4	775813		AGGGATGCAAGACATTGCTGCAGTCTCCAGTTCTT[A/G]CCTCCTCGCATCTTCCAGTACCACACTAACCCGGA
AX-184561902		1A	2355935	Fvb1-4	775386		GATGTCTCGCGCCCTGAGTCTGATTGGAGACGAGT[C/T]CCCACTATGTGTGAAGGGAGCCATTTTCCTTTTTT
AX-184301844		1A	2356954	Fvb1-4	774338		TGTCAAAATCTATAACCTGCTACCAATGACGGGTG[A/G]TGAATCAGACTAGTGTCCCTCTTGACAACGCTCTA
AX-184091240		1A	2357043	Fvb1-4	774249		AATATTCTTTATGTTTTCATATCTATCTTGTTTCA[A/G]TAAAGTTATAGTTTAACGCTTCCAGCTACGTCACC
AX-184204331		1A	2357120	Fvb1-4	774172		ATTACAGTAACCATATAAAGCGACCATTTTACATC[C/T]ATCATTACAGTAACCGTCTTAACATATAGAATTTC
AX-184257378		1A	2357773	Fvb1-4	773523		AGTGGACCTATTCCAGAGGATATTGATCATTTGTT[A/C]TATTTCATTACATCGCTTGATCTCTCTTCCAACAG
AX-123364994	AX-89873775	1A	2358116	NA	NA	Yes	GGCTTTCCTAAGGCGTATGTTGGATGGACGAGATC[G/T]TGGCATTTTTGTGCTATTGCTATTGCTTAGTTGTA
AX-184103439		1A	2359415	Fvb1-4	771877		ATTATGAAGATGATCGGCGCCGGTACTTCATTGAT[G/T]TGGTGGGAAAATTCGCATCGGAGAAACAAAAGGGC
AX-184148128		1A	2360684	Fvb1-4	770604		CCAAGATTGTCATTTAATGTATCCTCATTTGTCCA[A/G]TTTGTCCGCTCCTACATAATCCTTTAAAAGTCAAT
AX-184475518		1A	2361555	Fvb1-4	769733		TTACAATTTACTGAATATTTAAGAATTTAAGATCA[G/T]GGGGGAAAGAGGGAAATAACAATAAGTAAACGAAT
AX-184962719		1A	2363587	Fvb1-4	767701		TCAAATACAGAGTCACTCCCACAGATCAATTCCTT[C/T]CCCACTACAGCGGAATATGTAGAAAAATTCACGTC
AX-184117231		1A	2365840	Fvb1-4	765448		GTCTAGTCTCGAACGACTAGCATTTTGTGAACCAT[A/G]TTATATCCACTTGGCTGCGTTAGATATATGATTCA
AX-184475517		1A	2366144	Fvb1-4	765144		GATTCAAGAGACCCATTCCTTTGTTATTAATAATC[A/G]CTAGTGGAACTAGTTATCATCATTGACTTTACCCA
AX-184066215		1A	2366563	Fvb1-4	764725		CAGCCTGCATTTAATTTTCATTAACGTTGGTACTT[C/T]AGGTTTTAAATCAAAATAATGTGTACATGCAGGTC
AX-184790103		1A	2367967	Fvb1-4	763321		CCACCAGCGCCAACCACTCCAGCTCCGACCTCACC[A/G]GGATCCTCTCCGCCGCCGCCAACAACCCCGACAGT
AX-184224903		1A	2368835	Fvb1-4	762448		AAACACTAAAGACGATTATGTTCTATAACCTAATG[A/G]TCAATTGGTATCATGAGCATCAGTATCACCCCATC
AX-184465549		1A	2371577	Fvb1-4	761088		ATCCACCCAACCCAACAAAACAAACATGAAATAAT[C/T]GCCGGCAAATCCATTGCAGACCTTTTTCTGAATTA
AX-184335972		1A	2372383	Fvb1-4	760282		GAGTTTATTATATTCATTTGCTTATAGTAAAAGAT[A/G]ATGAAGATAGCTGGAATGCTGGATTGAACTATGCC
AX-184175012		1A	2372647	Fvb1-4	760018		TATTATTTGGTTCCACTTAGTATACTGTATATGCT[G/T]TATCTCAGAAGTAACAGTGTTTACAGCAAGTAAAA
AX-184045226		1A	2372792	Fvb1-4	759875		TACCATTTTTTTACCCTGCATCCATTCGGACCCTA[A/G]TCTTATGTAAATCATTCATTCGTCTTAGATCATAT
AX-184246405		1A	2374091	Fvb1-4	758576		CTCTGGAGGATCAAGTACTCCTTTGACAGCTGTGT[A/G]AGTGCCTTTGCAATGTAACTGTAAAGTTGCTTATT
AX-184521025		1A	2375816	Fvb1-4	756851		TTTGGGTGGTGTGGGTTTGAGGTCTAGGCATACTG[A/G]GGAATACAAGAAGGCTGTGGCTAAAGTTGAGGAGG
AX-184898749		1A	2376788	Fvb1-4	755848		GATAAGAGGTGAACAAGTGATTGTCTTTAGCCGAC[C/T]TATATGATTCATGTTTATATCTCTAAAACTACATT
AX-184117230		1A	2377159	Fvb1-4	755477		ATATGCTATTTATTCTTTGCAACATGTGATTTAAC[C/T]AAGCAGAGGAAGCTGTCGTCCACCTTCTTTGCCTT
AX-184335971		1A	2377807	Fvb1-4	754832		GGCCAAAGCTATTAGCCAACAATAATGGAAATTTA[G/T]ATCGAAATTAAATTTTAATTTAGCATTTTAAGTTA
AX-184148127		1A	2378653	Fvb1-4	753982		CACATCAGTCACTACCAACTTTAATATTTCACAAA[A/G]CCGCACTTCAGAGAATCATGTACCTCTGCTATGCG
AX-184224902		1A	2379621	Fvb1-4	753012		AGTGCATGCTTGTATTGCCCTTCTTTTTGTCTGCT[C/T]TTCAACGTGCCACTGTAATAGTTCCCGCAACTTTT
AX-184640427		1A	2379656	Fvb1-4	752977		TCATTTTCTAGTTCATCCATCTTAGCTTTAGTTTC[A/G]GTGCATGCTTGTATTGCCCTTCTTTTTGTCTGCTC
AX-184369625		1A	2380787	Fvb1-4	751871		GAAATGGATAGGGGAAGCTGGAGAAACAAATACTT[C/T]GAATCAATCTGAGCAAAAATCTTACGACCTTTTCC
AX-184738548		1A	2382119	Fvb1-4	750560		TAACTTCGGAATGGACCATTTGTCATGTTTTATTC[C/T]TAAAATCATAACTAATCTTTATCATTTCACTCAAA
AX-184645732		1A	2382250	Fvb1-4	750429		TGATCCGGATATGATCTCTAATTGGGCCTGGCACC[A/G]AGCCCAATGGGTAAATATCCACTTATGACGACGTT
AX-184741286		1A	2383187	Fvb1-4	749494		TTACTACTGGCCCTGGCTTTTGCATTACCTCATTC[A/G]ATTTCGCCTCGCCATTTTTCTCCACATCATCAACA
AX-184617412		1A	2383296	Fvb1-4	749385		ACATCAACACATTGTGTTGCCACTCTGCTCTGCAT[A/C]TCCACTTCCCCTCCATTCATTTTCCCTTCAACATT
AX-184569504		1A	2384022	Fvb1-4	748662		ATTGTTAGCCCATGCATAGCAAGCAGCTTCGCTAC[C/T]ACACCTGCCTCGTCAATTTTCCTTTTGACATTGTT
AX-184538012		1A	2385454	Fvb1-4	747218		GATACCTCCATTTTGACATGGGGAGTACTTATACT[C/T]GTCAGAAACATGAAAAACATCATTGTGATTCCCAA
AX-184132104		1A	2386749	Fvb1-4	740411		AGTCCGACCATGATCATTTATTTCAGTGACCAAAC[A/C]ACGCATGAGAAATTAGTTTATGATTTGAAAATTTG
AX-123364992	AX-89873736	1A	2387203	NA	NA	Yes	TTGTTCTGCAGAAACTGCTCAGCTGAGCCATCCTC[A/C]ATTGGGCCAGCAGAGCTGAAGACCCTGAAAGGAAC
AX-184755454		1A	2387236	Fvb1-4	739930		CCAGTCTTGAACCTCATGAAGTCCCCAATTGAATT[G/T]TTCTGCAGAAACTGCTCAGCTGAGCCATCCTCAAT
AX-184690625		1A	2387851	Fvb1-4	739315		TACTGCCAGTTAATAACTGTAACAAAAACCTCAAC[A/G]CGAGCCCCAGCAGAAATTGATCAACTTCCCCTATC
AX-184434970		1A	2389566	Fvb1-4	737600		AATCGGACGGTCTTCATGTTTATGTGAAAACCTCC[C/T]GAAATTCACAATTCAGACTTGCATTGCTCATTCAT
AX-184870637		1A	2389846	Fvb1-4	737320		TTTGTCAAATGGTTTGTATTTGAAAAGTCTGTGGA[C/T]TGTGAAGTTTATGTACCATAAAAAGAAACTGAAAT
AX-184434969		1A	2390255	Fvb1-4	736911		ACTGCGGCTAGCTAGCTACGATGGATACTCCATTT[A/C]TAGGGCACTTCCGGCCTTCCCTCCCTTAGTAAGGA
AX-184313376		1A	2390484	Fvb1-4	736682		ACATCTTGGCACTGTTCAGATTCAACGGCATCCAT[A/G]ATTTCTTCCCTATCCGTGTTCTACTAATTATTTCG
AX-184358485		1A	2391860	Fvb1-4	735447		AAATCGCATTGCCAAGGGGATAATCCGAGTCATAA[A/G]GGAATTATCATCTATTCGTGGTTGAAGTGTACAAG
AX-184503639		1A	2392007	Fvb1-4	735300		ATCTCTCAATGCATCTGTAATTCTGTATCGATATT[A/G]GTGGTTTCTAGCCTGATCTCCCCCTCCGCTAGCTC
AX-184445395		1A	2392425	Fvb1-4	734882		AACGGTTATCTGAGACCTGTAAATCTTGTTGGGAA[C/T]GACCATAATGTGGTTGCAGTGGCTGACATATTGTT
AX-184257377		1A	2392534	Fvb1-4	734773	Yes	GGTATCCGGAATAGTGGGAAAATGGTGTTGAGTTT[G/T]TGGAAACTGTGGAAATGATATCTTAGATAAAGAAC
AX-184175011		1A	2393113	Fvb1-4	734194		GTCTTTACCTTTCTGCTGCTAAATAAGTTCCTAAA[A/C]TGATTGCAGATTGATGATCAAAAGAAGTCCCTGTG
AX-184279300		1A	2394474	Fvb1-4	732810		AAAAAGCATAGTTGGGTGAGAGAACAACGATGGCG[A/G]GATGAGAATGTTCGACGGCGGTTAATAGCTTCGGA
AX-184235391		1A	2396559	Fvb1-4	730727		GGATGGATGGACCTCAACTAAACCCTCACAAAATG[C/T]AAGATTCAATTCCTCAAGATTCGACATACCTGTGA
AX-184139962		1A	2396979	Fvb1-4	730307		AAGATGACAATCAGCTAGTTCTAACGACCACAAAG[A/G]CGGAAAAGCCCTTGGAGATGGCAACGAAGGCTCTA
AX-184894748		1A	2398598	Fvb1-4	728661		ACGCGCTTCAGAAGTTAACAAAATGAAGCCAAAGG[A/G]CAAAGATTAGTGTCATTCGTCATCTAATATTCACT
AX-184690624		1A	2399647	Fvb1-4	727612		AAGAGAAGGAACAAGAACGACGTGTTCTGTGTTAA[G/T]AAGTCTAAAAGGGTCTTGAGTTTTGTTTCTGGGTT
AX-184391890		1A	2400602	Fvb1-4	726658		GCCTCCACACGCCTCTGTCGAAGTTTATCTGGCAC[A/G]TTACCTGTATGAATGGATTTGACTAAAAAGACATG
AX-184794454		1A	2404447	Fvb1-4	722294		GCCTCAACCTCGGCGTCTTCTGATTTGACCTTGAC[A/G]TGTTCTGATTCGACCTCGATGCGGCCGGCCCGACG
AX-184184516		1A	2404987	Fvb1-4	721746		CTTTTAGGAAAAGAGTTAGGGAGTCCATCACTTTC[G/T]AACAGATTTCAATTTAATATCGTAGACAATCTTTA
AX-184494357		1A	2406235	Fvb1-4	720475		ATCTCCTTCCAAACCGAACCACCTTCATGGGCCGA[A/G]TCTGGACCGTGAATTGCAGCCTTGGTTATTTCCTC
AX-184054662		1A	2406616	Fvb1-4	720094		GAAAAGAAAGAAACATCGGCGCAAACTGCCATGAT[A/G]CACAATGCTATGGCCCAGGTCGGTTTTTCGGTCGA
AX-184268241		1A	2407029	Fvb1-4	719680		GGGTCGTCACATTGTAGATCAAGCACACACTCTTG[C/T]ATATATTATATATTTTCATACATTTTAAGGGTCAC
AX-184840861		1A	2407749	Fvb1-4	718965		GATAACAAAAATAACGATTGGTTTTATTTGTACAT[C/T]TACTGGAATCCTAGTCGTAATGCAAATAAAGTGTT
AX-184235390		1A	2410448	Fvb1-4	716261		TCAAAGCGGCAAAGAAAGCTTGATAGGGTCTAAAT[A/G]ATGAAATGGGTAGCTAGAAGAAATGTGTAGAATGC
AX-184700458		1A	2411200	Fvb1-4	715500		CATTTTAGAGAGAAAAGTACAGAGGTTGGAGAAAC[A/G]GAGGAGCTTTAGAGAGAGAATGAGAACAGAGGAGG
AX-184561901		1A	2412500	Fvb1-4	714195		TCCCTCACACCCCAATCTAAACCAATCTTTTTCAC[A/G]AGTAGGAAGAGAACTGCCACCAGTATATTTTCATG
AX-184246404		1A	2412599	Fvb1-4	714096		TGATCTTCAACACTTTGCTTTCCCCATCTTTCAAG[C/T]TTCCTAGTTGGAAGAAAGGTCCATCCCAATCTCTC
AX-184369624		1A	2412662	Fvb1-4	714033		GGTGCAAATTTCTCATGGAAATTTCAAACTCAACT[A/G]CACAAAAAAATATATAACAACTTTATGTGATCTTC
AX-184184515		1A	2414588	Fvb1-4	712100		CACAAAAACCCAGAAAATGCTGACAATCAATGAGC[C/T]ATATAGCCCAATAGCGACGGGTTACAGCATATGAG
AX-184545967		1A	2415268	Fvb1-4	711420		AAGCAATCATTACATTGTATTTAGCGATGGAATTG[C/T]AAACTAACAGCAACGCAGAAGAACAACCAAAGACT
AX-184037935		1A	2415643	Fvb1-4	711045		AATCTTAATTTTAATTTAGTTTCATAGAGTACAGC[A/C]TAACAGCAATATTGAGGTTTACTTTCTTGCCATAA
AX-184707645		1A	2416173	Fvb1-4	710515		AAAGTGATGATAGCCAGCTGACTGAGAATGACCGG[A/G]GAACGACTAGGTCTAACAGATAGAGACAGTTGTAG
AX-184279299		1A	2424027	Fvb1-4	709312		AAATAGGTTCTTCAGGTTGCCAAGGGTTTTGTTAA[A/G]AAACTTCTTGGTGCTGGAAATGGAATTTCTGAACA
AX-123490915		1A	2424301	Fvb1-4	709038		TGTTGTTTAAATCACATGCCTCATGATCTCTCCTT[A/C]GAACAACTTTATGATCTTGCAGCGCGGGTGGTGAA
AX-184737171		1A	2424374	Fvb1-4	708965		CAACCCCTTTTCGGCTCCTTCATTTCACTTGAAAA[A/C]GCAGTTCTACTTTCCTCCACTCTCTTTGTCATCAC
AX-166502630	AX-89778907	1A	2424488	NA	NA	Yes	TAGGCAGGGCAAGTGAGGCGAGAGTAGTAATGAAA[A/G]ACTTCTTGTACATCCAGAACATGATCCACATTGCT
AX-184139960		1A	2425004	Fvb1-4	708332		GCCCATCACATTTACAAAAATTGATGTTTTTTTCT[G/T]TCCCCTTCTTTTTAAAGGTTGGTCCTTCCAGCCCG
AX-184640426		1A	2425323	Fvb1-4	708011		TACAACCCGCAATACCAAAACATTCCCCAACACCC[A/G]ACACCCAATTCACCCCTCTTCGAATTTGATTTATT
AX-184746491		1A	2425328	Fvb1-4	708006		CCCTCTACAACCCGCAATACCAAAACATTCCCCAA[C/T]ACCCGACACCCAATTCACCCCTCTTCGAATTTGAT
AX-184391889		1A	2425959	Fvb1-4	707375		TGCTAAAGTGATACACAGCATGCTTCGTTCATGAA[C/T]GGTCAATTCAAACAGTGCTCAGAGATGCACTACTA
AX-184705333		1A	2430025	Fvb1-4	703300	Yes	CCAGGGACCATTTTGCATCTGATCGATTCCGGGGC[C/T]AGGAAATCAGAAAGCAAAACGTGATTCATAAAGAA
AX-166502627	AX-89778893	1A	2430956	NA	NA	Yes	GGAAACGAGCATGTTTAGTGAGAAAAATGGATTGC[C/T]GAGGAAGGCATTTCCGAACGGGTGGAAAGGGGAGA
AX-184576963		1A	2431075	Fvb1-4	702257	Yes	TGGTTGAAGGTAGATATTAATCGATCACTTGCTTC[A/G]TTTAACCTAATTACTGTGAAATTACTGATCTCCAT
AX-184070623		1A	2434193	Fvb1-4	699821	Yes	CAAACCTAGACTGGTACCATATTTAACAACAAAAT[A/C]TAGTACTTGATTTAGACATAGACCACAATTTTTTT
AX-184898747		1A	2437165	Fvb1-4	696795		AGGGTTAATCTAGCTAGCGCAAGTGAACTCCAGTG[C/T]ATAGAATCTGCTCCGACGTAATAATATAAGTAATT
AX-184313374		1A	2437480	Fvb1-4	696480		GAATAAACATATATATATGATAGAGGAAAGCATGC[A/G]TGATTCTAAGAAAACCAATAATAACTCAGCTATAT
AX-184883536		1A	2438850	Fvb1-4	695104		AACGGTGAGGGGATAGTCACCACGTACAAGTCTCT[A/C]CCAACTAGCTTTGCTTAGATTTGGCCATTTGGGTA
AX-184716204		1A	2446312	Fvb1-4	690770		GATTGAGCAGGGATTCCGGAAAGTTGACCCGGACC[A/G]GTGGGAGTTTGCGAACGAGTGTTTCCTGAGAGGGC
AX-184748907		1A	2446599	Fvb1-4	690483		GATGATGAGCATGGAGGACAGCGGCAACGTCATCG[C/T]GCCGTTCGTTATGAAGACTTACCAGATGGTCAACG
AX-184279298		1A	2446947	Fvb1-4	690136		GGTCTCACTACAGTTGTCTGCGTATGATCCGAACA[A/G]GACCACCACTCATCCACTTCCCGAACACCGCGCGT
AX-184709874		1A	2447213	Fvb1-4	689871		TCTTACATCTGAGTCCACGATCCATTTACTTGTCA[C/T]TGTATTTTTTCTATTTATATTTTAATTTTAAACAT
AX-184066214		1A	2447411	Fvb1-4	689673		CATTGAGTTTAATAGAATATGGTCTAAAATTTATC[A/G]GTATCAATCTACACTAGCTACACTAATGAGTTTAA
AX-184369622		1A	2447874	Fvb1-4	689207		TCTCTTCTCATTGCCTCGTACCCTCTTACGTTTCC[A/G]TTCTCGTATAAAAAAAATCTCGCACTTCGAACCCC
AX-184335969		1A	2449402	Fvb1-4	687255		GCTCTGCTGCAGTGTGCTTGTACAGAAAACTCCTC[A/G]TTAACTTATGGAAACCACCTATCTAAAAAGGCTTG
AX-184037934		1A	2449518	Fvb1-4	687139		TCTTCGTTTTCCTTGCCTGAGGTTTGGTTCCACTT[A/G]TACTGTAACTCCATTAATCTTCTGTCCCTATCTAG
AX-184139959		1A	2449560	Fvb1-4	687097		AGCATTGGCACAAGGATTTCCTGACGAAGTTGATA[C/T]GATGTTTCTTCGTTTTCCTTGCCTGAGGTTTGGTT
AX-184876816		1A	2452098	Fvb1-4	684559		TCTGGATGAAGATGTCACGAATGATGAAGTGAGTT[C/T]ATCAGATACTTTGATTTCACTTTACTGTTTTGTTT
AX-184503637		1A	2452270	Fvb1-4	684387		CATCCTACCATAAATAAACTATTATATTGGAGCGT[A/G]GTGGTGATAGTACTTTTGTATCTTTCAAAAAATGA
AX-184844998		1A	2452319	Fvb1-4	684338		TCTTATCTTGAGAAACTGTAAATGGAAAATGATGT[A/C]GTTTTTGAATGCCCATCCTACCATAAATAAACTAT
AX-184051304		1A	2453129	Fvb1-4	683528		ATATTAGATATGATAGAGATGTTAACTCAGTTTTC[A/G]ATTTGCTGATGATGTGTGTTTGTTAAAGGGAGAGT
AX-184235388		1A	2456706	Fvb1-4	681360		TCCCTAATTGACCAACTAGCGTTAAATACACAAAC[C/T]AACTATTGCCTAGTAGAATAATACATTTTAGTTAT
AX-184455547		1A	2459004	Fvb1-4	679095		CCCAAAACTCCAAACCATACATAATCACATACAAA[C/T]ACTCACCGCTTCACACATAAGCCCATCATCAGGAT
AX-184224900		1A	2459732	Fvb1-4	678370		TCCGTCTGCTCCCACATAGCTTCTCCTGACTTAGA[G/T]TGCACTTATTAGGATTATCTTTCAGCAACTTTTCT
AX-184645731		1A	2463772	Fvb1-4	675521		TATGGACTTGCTTTTCTAATATGAGCATTCTCTAT[A/G]ATGTTTTATGCAGTGGTTATATGTCTCCAGAATAT
AX-184380876		1A	2464851	Fvb1-4	674442		GTGGATATGGTGCATCATAGGCATTTTGGTTGGCT[C/T]GGCACTGCTACTTGCAAGCTACTTATGCTACTGCT
AX-184660700		1A	2466084	Fvb1-4	673209	Yes	CGGGTTCTACAAGGTGGGATTCTTCAGTCCGGGCT[C/T]TGCTAGTAACCTTGGTGCTACCACTAAGCGTTTCT
AX-184455546		1A	2466551	Fvb1-4	672742		TAAAATACAGTGAGAATGCGACTCAGGGTGTTATG[C/T]TAGCCTTATATAATGATGTAGCTTGACTTCCGTAG
AX-184569503		1A	2467048	Fvb1-4	672253		CGGAGATGGCATACTCCACGTTTGTTCACTATTTG[A/G]TGGAAAAGGAGGAGCATGCAATACCCTGTTATCTG
AX-184268240		1A	2467103	Fvb1-4	672198		TTCTGTGTACGTATAAGAAATCAAAAACACAACAA[C/T]GTAAACCTTCTCCTTCTTTCGGAGATGGCATACTC
AX-184380875		1A	2467141	Fvb1-4	672160		TAATTGTCAGAGCTCAGCTAGATGAAACTGCCCGC[A/C]TCTTCTGTGTACGTATAAGAAATCAAAAACACAAC
AX-184091239		1A	2467182	Fvb1-4	672119	Yes	AGAAAGATAGAGCCGAGACACAGACACTTCATGTA[A/C]TAGACTAATTGTCAGAGCTCAGCTAGATGAAACTG
AX-184529651		1A	2467314	Fvb1-4	671987		GATTGTGCAAGGTTTCACGCAGGCAACAGCTGATG[C/T]AGAAGAGAGTTTGCATGGAATGTCCATGTCTGTGA
AX-184268239		1A	2468121	Fvb1-4	671194		AGAAAGTGCAGTCACAGAGAGACGAGAGAGAGAAT[C/T]AGAAACTCAGAAGACGGCGAGATGGGTCTAATTGA
AX-184569502		1A	2468804	Fvb1-4	670512	Yes	GACCTATTCAACTATGTTCACTAGTAGCCAAAACC[A/C]CAACTCCTTCCACGAGAGTTTTGTCTATTCAAACA
AX-184110230		1A	2469423	Fvb1-4	669893		AGTCAGTAACAGTACTCAAAATACTCTCAGAACTA[A/G]CCAATGTCTAATGGTATGCAATTACAATAAAAATG
AX-184640425		1A	2469594	Fvb1-4	669737		ACCTGAAGTTGCAATGCCAGCAACAAAAAGGTTGG[G/T]ATATCCGGCCAATACGGCCGACCATTTACTCCGAT
AX-184655823		1A	2473067	Fvb1-4	580621		AAAACGAGAGCTTGAAGCCACTAAACTGACGGGGA[C/T]GGAGGAGTTTTTCATGACCGTTATGCCCTCGGCTG
AX-184554068		1A	2473332	Fvb1-4	580356		GACGAAATCATAACCAGAGAGAGAGATCAGAGAGC[C/T]CACCACTTGGCGCCGAAGCCACGGCCGAGCAGTCC
AX-184503635		1A	2475476	Fvb1-4	578226		TTCTTGCCTCATACTTTTGTGCAACTTCTTGCCTT[C/T]CCTGGAATAAGATGCCATGGCCCTCTTTTTCCTTG
AX-184512506		1A	2475864	Fvb1-4	577838		CGACCAAGTTGTACCCTTTCCAACACATTTTCAGC[A/G]AAGGCTCTCTTATATGCCGTAGGATCCGTAGAGAT
AX-184724032		1A	2480522	Fvb1-4	575104	Yes	CAGTGAGTGCACAGAAGTGAAGCTTCTTGCCTAAC[G/T]AGTGCTCTCATCTCATCTCATCTCATGGAAACCCA
AX-184604859		1A	2483922	Fvb1-4	571697		CCTAATCGTTACCTAGGCTGTCTAGTCTCTAGGCT[A/G]CGGGTTACCGCCAGCCTAGCGCCTTTTAGAACATT
AX-184795125		1A	2496051	Fvb1-4	558808		GCCAAACAGGGTTGGGGAGGCGTGCAGCGAAAAGG[A/C]GGACGGCAGGTGTGACGCCGGCGGCGAAAACGATT
AX-184512505		1A	2505673	Fvb1-4	523659		TTAGACACGAAAAAGACAAAATATAGTGCTACGCT[A/G]GTTGGCATAAAATGATTTCAAAAAGCTGTTTGAAT
AX-184358482		1A	2510679	Fvb1-4	518656		AAGGTGTTAGTCTTTATAGACTATACTTTACGTGC[A/G]CTTGATTTCTGATGAGATTGTGTAATCTAGCTATG
AX-184569500		1A	2515893	Fvb1-4	513447		CATCGCTGGAGGTGTTGGGTAGGTTGAGAGTGTTT[G/T]TGGGAAACATGGAACACCACTTGAGATGTGGAGGC
AX-184268237		1A	2516140	Fvb1-4	513200		GCATCTCCGGCCTTATAAGCGACCTGCTGTAATTG[C/T]AAACTATCAACCGAATCTGATGACAACAGATCGGA
AX-184494355		1A	2517862	Fvb1-4	511294		TGGCAAATGAAAGCAACTCCTAAAGTTTGTGTGTA[C/T]AAACAGAAACCTAGCTGTAATACATGTAGAAACCT
AX-184674222		1A	2518226	Fvb1-4	510930		TCATCTCAATTACTCACCTTTTTCTGCTGCTCATC[A/G]TTACTTTGATATGTCAATATCCCTTATCCTCTCAT
AX-184132102		1A	2518389	Fvb1-4	510767	Yes	TCCCGTTCAGGAGCATCACTGCAAACAAAGAACCA[A/G]CTACTGCAACAGCAGAACACCTACAATCTGAAAGA
AX-184718264		1A	2518736	Fvb1-4	510420		TCGGCAGAATAATTGAACATTTCTTTGCATTTGTG[C/T]GAATGCCTGTGTGAATGACTGACTGACGTTGTTGC
AX-184465548		1A	2519170	Fvb1-4	509986		GCGATTATTGTTCTGTTCACTCTGTATCTTGACCT[A/G]ATATCTTCAGCTTTCTTCTTGGTTGTGTTGTCACT
AX-184324845		1A	2520161	Fvb1-4	508995		TTTATTTATTGTGTTTTCTATGAGTTGGGATGACA[A/G]TTGATACATATTGTCAACTACTTGCATATAGTTGT
AX-184640423		1A	2522396	Fvb1-4	506800		TAGAGGATCAGCTACCACTTCAGGTACTCCGGTAT[C/T]TCCAGAAGCAGATAGCTGCCAGATATATGTAATCA
AX-184040174		1A	2522465	Fvb1-4	506731		TCGGCAAAACCTAGCACACTTTTGCACAACACATA[G/T]TCCGAGCTCCTTGTATGTCTTAGAAACTTCAACTA
AX-184771527		1A	2522569	Fvb1-4	506627	Yes	ATCCAGGTTAAGGTCATCAGCAACCTCTAGGATGA[C/T]AGCAGTTGGCTTGTTGACCGCTTCCCCGACAGAAA
AX-184521021		1A	2522594	Fvb1-4	506602		TAGCTTCCACGCTTGTGACAACTTAATCCAGGTTA[A/C]GGTCATCAGCAACCTCTAGGATGATAGCAGTTGGC
AX-184075400		1A	2523485	Fvb1-4	505709		AATTCTTTTTACCACATAATGCAGACTTGAGGAAG[C/T]ATGTTTGTATGTTGTGTGCCTCTTGAGTACTTTTT
AX-184598188		1A	2523545	Fvb1-4	505649		ATACAATGCAGACTTTGGGAAGTTTATGTTTGTAT[C/T]AGTGATCGATTGTTGTGCTTCTTGAATTCTTTTTA
AX-184402815		1A	2526149	Fvb1-4	503060		AAATCAGCACTCTCCAACCAATACTCAAGAGCTCC[A/G]TCAGCATTATGCCTTCTCCGAAATCTGTCAACACC
AX-184738547		1A	2532376	Fvb1-4	493141		TCAGGAACGCAACAAAATAATTACAGCACAAAGCA[A/G]CCATCAGCTTCAGGATCAGGAAAAGTGGATGGGTT
AX-184290591		1A	2532382	Fvb1-4	493135		CGATAATCAGGAACGCAACAAAATAATTACAGCAC[A/G]AAGCAACCATCAGCTTCAGGATCAGGAAAAGTGGA
AX-184617409		1A	2532914	Fvb1-4	492603		GTTGTCTACAGGCAGAGTTGATTTGAAATTCCAAA[A/C]GCTCAGAAGGCAGTGTCGAATGGTATAATCCCCCT
AX-184358481		1A	2532919	Fvb1-4	492598	Yes	CCATCGTTGTCTACAGGCAGAGTTGATTTGAAATT[C/T]CAAAAGCTCAGAAGGCAGTGTCGAATGGTATAATC
AX-184110228		1A	2538849	Fvb1-4	486669		CTAAACTGGTCTCATCAGTCTGAGGATGAGCCCCA[C/T]TGTATTATATCGTAACAAAAGCATCTTTCACATCG
AX-184175009		1A	2541829	Fvb1-4	483659		CTTTTAAGTTTTCGTTGAAATTTTCCTAAACCTTT[C/T]GATAGATGTATCATTCAACCTTCTATGGGATTGAT
AX-184184511		1A	2542501	Fvb1-4	482987		CAAGATTTTGAAGTGTCTTATTGTTTAAGTGTCCC[A/G]TTTGTACTCAAAGTTTGAAGACTTTGTCATTTATC
AX-184301840		1A	2543487	Fvb1-4	482027		AAAACCCATGTTAGCAAATCCACAACACTAAAAAA[C/T]CCATGTAAGCAAATCCCCAATACTACACAAACTGG
AX-184455545		1A	2543669	Fvb1-4	481845		AAATTTTATGCTACATATAGTACACAACAAGAACA[A/G]GCTCATCAATCAAGTCTCGCTGCTACTGCCTAACC
AX-184434966		1A	2543914	Fvb1-4	481600		ATATTGCCAGTTCATCCCAAGACTCGGAACTGTAA[C/T]AAAAATGTCCAAGTCTCAAGTCTATGCTCACAGCA
AX-184070621		1A	2544125	Fvb1-4	481400		GACCAAGAGTGAGCAACAGCTGCCTGTAGGAAATG[C/T]ATGATGTATTGATGTTACATAAATCCCTCAAGCGT
AX-184110227		1A	2548311	Fvb1-4	477197		CCTTCCATTTTGAAGCTGTCAAAAAGCATATTAAA[A/C]CAGTCACAAGTCTGTCCAACATTTCTATGGAATGA
AX-184369619		1A	2548357	Fvb1-4	477151		AAAACATCAGGTTTTTGATCATAATCGACATGACG[C/T]CCAGATGTTTCCTTCCATTTTGAAGCTGTCAAAAA
AX-184465547		1A	2548559	Fvb1-4	476949		GTATTATAATTGTCCTCATATTGAAATGGTTATTA[G/T]TACAAGGATGATATGCACATTTGATATATACTTTC
AX-184455544		1A	2549072	Fvb1-4	476436		CTTTGTAGCTCCATCAGTTCTTATAGGTCGAAGGG[C/T]GGCATTCACATTTATGTTCTTATCAAACAGGGAAA
AX-184503634		1A	2551083	Fvb1-4	474434		GGCTTTACCAAACGTATACATGTGTGCATAAGACC[A/G]ATGACTTCTACAATTACTTTCCTACTGAAATGCAA
AX-184075399		1A	2552690	Fvb1-4	472824		CTACTTGTTGAACCATAACAAAGCTTATAAGAACA[G/T]AAATAACAAGGCTCTAAACAAGTTTTTGAGGGAAA
AX-184246402		1A	2552758	Fvb1-4	472756		GAATTCTCTACTTGTAAGCAATCCTTGAGAGTTAT[G/T]TAGATGTTCACAATTCACAAAACTACACTCGTCTA
AX-184110226		1A	2554949	Fvb1-4	470565		ATCAAAGATCAAATGACAGAGTTGCTACACTTTTA[A/C]GTCTCTTCCAGATTCAAAACATCTTCAAGATTAGA
AX-184665311		1A	2555622	Fvb1-4	469892		TGGACCTCCATTAGGAAATCTCAAAATGAGTCTAA[G/T]AAAACATCAATTGAAGAGCAAATTCATCTGATTAG
AX-184935064		1A	2556436	Fvb1-4	469075		AAATAAAAGTGAAAAGAGCAGCAGCAACAGAGTCT[A/G]CAGTCCAGACTAGGTAATTCACCGGACAAAAAAGC
AX-184035860		1A	2556703	Fvb1-4	468819	Yes	ACGTGTAGCATTTGCATTTGATGTACCCGTTCTTC[G/T]TTGTAAAGATATAATGAACCAAATACACGAGACCC
AX-184103436		1A	2556919	Fvb1-4	468603		AGCTGGTTGGTCCATTGGACTAGTTTATTTAATTT[G/T]CCAACAATTCGATAGAGCAGCCACCGAACCAGAAA
AX-184204329		1A	2561569	Fvb1-4	467056		AAAAGAGATGTTCATGAGGAGTTAATAATACACAA[A/G]CAGTATACCTGAAATGGCGTCGACGAATTCTCCAT
AX-184844997		1A	2563216	Fvb1-4	465514		TATTCAAGTATTTACATCAATTTTCAGTCTCTTAA[G/T]TCTTAACTAATGTTGAATTAATACTAAACAGCAAA
AX-184640422		1A	2563454	Fvb1-4	465276		ATAGGTTCGAGCAATGTATAACCTTGGAGCTCCCG[C/T]GACATTTTCAGCACCTCCCCATGAATTTTATCAGC
AX-184660699		1A	2564419	Fvb1-4	464312		GTTAAGAACATAGACTATCTTGGGATTTTCGCCTG[A/C]GTTACCTGGGGTCCTTGACGAACTTTAGGATCAAA
AX-184538010		1A	2571217	Fvb1-4	460773		GTATAGGCTTGAAGCTCGCGTGACATTTTGAGCAC[C/T]TCTCCATGAATTTTATCAGCTGCACCAGCATAGTA
AX-184023468		1A	2571923	Fvb1-4	460064		ACTCCTGACTACAAAAAATTACGTAAACTAAAACT[A/C]TAAAAACTGACTTTGTTGAAGAGGATCCCCAATAG
AX-184538009		1A	2573629	Fvb1-4	458364		AGATTAACATGTGTTCGAGACAAGTGAATCAGGAA[C/T]ATTCAAGTACCTGAAACAGAATCCACGAACTCTCC
AX-184224898		1A	2575453	Fvb1-4	456540	Yes	ACCTGCGATTGTTGTCACGACTGACAGACGTTAGA[A/C]TCTAGAGGGATCACATTGCATAACCATGAAGAATT
AX-184424425		1A	2577050	Fvb1-4	454951		CCGCCACGGAGCCCATAGATATTTGTCTACGATTG[A/C]CACGCTGTCAGCTCTATCCTCCAAAAACAGAGAGC
AX-184402814		1A	2578079	Fvb1-4	453697		TTTTTTGTGTTTATGTTTGGTCAATGATTTTGCTA[A/C]TTGAGACTTATAGGAACTACAACTACAGCTACATA
AX-184313373		1A	2578243	Fvb1-4	453533	Yes	TTTGGATATAATAGGTAATCAGAATGCCTGCATTT[A/G]TACCATTGTGTGGTAGAAGGTAGATATGTAAGTTA
AX-184175007		1A	2578640	Fvb1-4	453136		TTGAATCAGATGCCAGAAAGCGATGGGAGAATTGT[A/G]AGGTTCTTTTCATGCCCAAATTTGGAGAATGTTTG
AX-184175006		1A	2578865	Fvb1-4	452902		AACTGCATGTAATAGGCTGCAAAGCAATGCTATCC[C/T]TCAAGAAATTGAACATAATTCGGTGTCTTATGTCT
AX-184434965		1A	2579107	Fvb1-4	452660		TCACAGGTGCCTAGAGTCTCTTGATTTGCACGGGA[A/G]TGGTGAATTTTGTTGGTGCGATATCGAGTACTTGG
AX-166520292	AX-89818241	1A	2579640	NA	NA	Yes	AAATTGTCCGAGCTTTTTCTCTTTGGGAGAGATAA[C/T]GTAGTCGTTGATAAATGGTTACATGAGTTGCCACA
AX-184028087		1A	2579991	Fvb1-4	451776		GAGATTTCTCAACTGAATGAAGATCTATTGGGTCA[A/G]ATCCTGAAACGGGTCAGCGACCCGGATGAAAGGAA
AX-184911586		1A	2580651	Fvb1-4	451117		AGTCTGGTATGCACTAAAGAGAAAGGCTTGTCAAA[G/T]ATTTAAGTAGAAGGCGATTCCAAGCTTGCCATTGA
AX-184194292		1A	2580790	Fvb1-4	450978		TTTTGATGGTTCCATTAGAAGTAAAGTTGCAGCTG[A/G]AGGTTTTATTTTAAGAACAAAAGTTGGTAAACCTC
AX-184380874		1A	2581804	Fvb1-4	447325		CTACACACAAAATCATAAAACAGAATTTAAAATTT[G/T]TTTCCAAAATTCCAAAACAGCTAAACATAACACTA
AX-184898745		1A	2582864	Fvb1-4	446265		AATCAATACATGTAAATTATTCCAATCAACTGATA[A/G]ACATATACTTTGTTGGAAGAACAAGTATACAAATA
AX-184529649		1A	2585824	Fvb1-4	443309		TGTTGTCTAAAGTATGGGTGAGCTAGAGCTAGAAA[G/T]GCTCCTGTGCAAACAAACAGTAGACCTTCATTCCT
AX-184301839		1A	2585976	Fvb1-4	443157		TCGACTAGAATTGAGAGTGTTTCGGCATCTGAATC[A/G]GTTGCACCATGATCCTGGCACCAAATTCAATGTCA
AX-184434964		1A	2586838	Fvb1-4	442213		TGAAACCCAACTACAAGCCCTTAGTCACCAAGACT[C/T]CCAGACTGCAATTAGTTTATCATCAACCCTCACCA
AX-184358480		1A	2588367	Fvb1-4	440683		TCAAAACCCCCTTCACTAGCCTAAGTCATCAAAAC[A/G]AGAGATCCTTACGCTGCTAACTATCGATTCTGGCG
AX-184865253		1A	2588543	Fvb1-4	440507		GATGGTTAAGAATACAGGTTTGATAGGGTCTACCT[C/T]TATTTTCTCCTCATTTAGTGCATTTCAGCACCAAT
AX-184434963		1A	2588959	Fvb1-4	440091		TGGACGAAGTCGCTCTGGATGATGTCGAGGAAGGG[A/C]GAGATGTAGATGGTAGGGTCTATTGTGCGCCATTC
AX-184702920		1A	2589407	Fvb1-4	439643	Yes	ACACCTCATTCCATACCCGAAATCCAAACCACCGT[C/T]GTCGACGTCTTCAGTATCAGTCTCCGACCCCTCAT
AX-184117227		1A	2591240	Fvb1-4	437807		CTCTTAAGTTTTAACAAGCAGTCAACAATGTTCCT[C/T]CAGCCCCCTCTAATTGACTCTCCAAAATTGTTTGC
AX-184598186		1A	2591399	Fvb1-4	437648	Yes	ATAAAATGTGAGAACCGATTAATCATGCCAGATGG[C/T]TGGCGGCCTCCAAACTTGGCATCTTGAGCTGGGAA
AX-184148123		1A	2591549	Fvb1-4	437498		AAAGACCGCCCGAGATTGAGCAAAGCATCCTCAGG[A/C]AATTTTGAACTATTGCTGAAGATGTTCCCAATTCG
AX-184204328		1A	2591674	Fvb1-4	437373		ATGTATGGAACCTCTGACTGTTGGTCGAAGTGATT[G/T]CAACTATTACATCCCAGCAGAAACCAACAGTTTCT
AX-184424423		1A	2593071	Fvb1-4	435976		GAGTTCCATATTGAGCTAGGAGCATGAAATAGAGC[A/G]GCATAATTATGCTTTACCTTACAGAATAAGATACA
AX-184051303		1A	2593336	Fvb1-4	435711		ATATTGATAATGCTAAGGAGCAATTCCTAACAGCT[C/T]CTCTATCCTCTAAATCTGAAATTTGACTAGAACAG
AX-184591292		1A	2593605	Fvb1-4	435442		CGAGCATACATTGTGAATTCTCCTCATTTCTTGTC[C/T]TAGGATCGGCATCTGACTATCTGAGTGGAACTATT
AX-184257373		1A	2596679	Fvb1-4	432366		GCTGTGTTAGAACTTCTCTGAGTTTTTGTAGCATG[G/T]CTTGTGGCCGCGTTTGACGTCGATCCCTTTGATTC
AX-123363514	AX-89847082	1A	2599811	NA	NA	Yes	GATGTTAGTTCAGAGTGGAGTAATATTCCACTGCC[G/T]AGAGTGTTTATATATAGGAATAATGGGAGTGAGTG
AX-184369618		1A	2601270	Fvb1-4	428151		TGTTTCTTATCAATTTCGAAAAAATAAGCAAGACA[A/G]CAGCCAACTAGAACCACCACCAGTGGACCGACGGC
AX-184950054		1A	2602234	Fvb1-4	427177		AGAAATGACAGATGTCTTTACATTCAAGGGATAAT[A/G]TAAGTGATTTGCAGACCGTTTTTGTTTAATGCAGC
AX-184629302		1A	2602819	Fvb1-4	426594		ATCGAGTTGATCGATGAACGTACTGATGAAGAACA[C/T]TAACCTTAATGCCCTTTACAGCTAGGGTTTTACGT
AX-184545966		1A	2603103	Fvb1-4	426310		TTCACTGAAAAACAAAAGGGACGACACTATCTAGC[C/T]AGCCAAAATGATGTTAAACATCATCAGAAAGATGA
AX-184301838		1A	2603171	Fvb1-4	426242		AATTCAAACTGTAAAAACCTAGCTAGCTACCACTG[G/T]AATGCTTTATTCCCACTAAACACAAATCATACTTC
AX-184290590		1A	2613020	Fvb1-4	425802		TTGTTGTATGCTTCGTGTGAAACATGTCAAAAATG[C/T]ATAGCTAGCATTTGATGTTTAATTAGTTTCTTTTC
AX-184529648		1A	2613757	Fvb1-4	425062		TCGCCAACAAGATAGAGTGGGCCTAATATGGGCTT[C/T]GATACGCGCTCTACCAAAATCGCATTGGGCTTGGG
AX-184391887		1A	2617408	Fvb1-4	421405		AAATTGATAAAGATTTAGTATATATTCAAAAATTG[A/G]CCTTTATATTTGCGAGTCGAGAACCATGCAATTAT
AX-184860526		1A	2617812	Fvb1-4	421001		AACAATAAGAATCGTTTTCATGAAAGAGGCATTTA[C/T]CAATCACTTGCAAAAATAGTCTAATAGAGTCAAGG
AX-166520287	AX-89875355	1A	2618622	NA	NA	Yes	GTTCGGACACGCTCGTTTATCTCAAAGAGGAGCTC[A/G]AAAGCATCTTCAACACCTAGTTCATCAACTGGCCT
AX-184103433		1A	2619401	Fvb1-4	419412		GCCACACTGAAGGCAAAACAAGACTTACAACATAA[C/T]CCTCCAACCAATAAAATCATATGTAACATGCTTGT
AX-166510873	AX-89818224	1A	2619483	NA	NA	Yes	TATAGCAAGATCAAATTTGTAGTCAGGATCTGTAG[A/C]CACTTCCAGTGCATCCTCCAACATCCCACGAGATT
AX-184347183		1A	2619590	Fvb1-4	419223		ATGAATTGAGCACCAGTGTAGAAGTAAGCTCCAGA[A/G]CAAAGCTTTCTACCAACTCAGCCATAAGAGTAAAA
AX-184391886		1A	2621425	Fvb1-4	417388	Yes	GTCTGAATCCTCCTCAATGGTATGTTCTTCACCTG[G/T]ATCTTCTTCATTCTCCTCTACCTCCTGTAACATTG
AX-184485107		1A	2622607	Fvb1-4	416201		ATACATGAATTTATATAAAGCAAATACAATTATTC[A/G]GAATAAATATAAGTACGAGCCCATCAATACTTACT
AX-184445392		1A	2622944	Fvb1-4	415860		GCTCGAAACCATTTCTTCCTCTTCAACCATATGTC[A/G]GCATAAGAGAACGAGCTGCCATTATTTGGTTTAGT
AX-184475513		1A	2626806	Fvb1-4	412069		TTGAGTCTTTCCCTAACCCTAACCCTAAATTGCTA[C/T]AAATACACACATCCATCGTCCATTTCGATCACGAG
AX-184856332		1A	2627185	Fvb1-4	409353		TCACAATTATAGATGTATCTAATTGGTATTAATCA[G/T]CTCTTTCTAGTGAAATGATTAGCATTGTCAACCAA
AX-184085615		1A	2627759	Fvb1-4	408775		CTAACATTGTGAAGAGAAATATCGTTGTTCGGATT[C/T]GAATTTTGATGCGTGGAATTTTAGTAGTTTTGATT
AX-184465545		1A	2629046	Fvb1-4	407488		CTAAACCTAAGTCAATTAGTGTAATTACACTATAA[C/T]GAGTATAGTCGACTAAGCAATACAAAACGGTAACT
AX-184080414		1A	2629624	Fvb1-4	407206		ATTTCTCACAATCCCATTCACATTATAGAGTTTTG[A/G]AATGAAACCCATATCCACAATCCCCATTTTAGATT
AX-184512504		1A	2629804	Fvb1-4	407030		AGGGATTTTGGAGATGTGTGTTTGTAGTATGCACT[A/G]GTGATGAGAGGAGGTTAGAAGGGGTGAGAGAGTTG
AX-184194290		1A	2631147	Fvb1-4	405687		ACCGGAGGCTCGCCAGTGAAGAAGTTATAAGAGTA[A/G]GTGAAGTTCTCCAAACTCGGCAGTGAGCAAATAGC
AX-184660698		1A	2631267	Fvb1-4	405567		CCAAACGATTGGCAACTGACAGGCTTAGACAAAAA[A/C]GACTTACATTGCGCCGCGGACCTCTGTAACGGCCT
AX-184849697		1A	2632869	Fvb1-4	403991		CTTATAACATGAAGTAGGAAATGGAATGATGTGAA[A/C]TCTGAAACTGTGAAACTTAATACAAGTAAAGTGTT
AX-123437721		1A	2633933	Fvb1-4	402889		CAGTAGGTTGTGGAAGAGATCAGAGCAGCACAACA[A/C]AGATGGAAAACAGGGTCATCATCTCAATCATGTAC
AX-184051302		1A	2635006	Fvb1-4	401815		GTTTAGTGTTTTCAGAGCTATAGCTGATCAAAAAT[A/G]TGTGTAATGAGCATAAAAATTAGATGAGATGGTCA
AX-184402813		1A	2635091	Fvb1-4	401730		GGTGGGCTATTTTTTATTATTATTTGTTGTTATAT[A/G]CATAAATCTAAATGTCATTCGACCGAGAAGTATTA
AX-184075398		1A	2636577	Fvb1-4	400146		TGATCTAGCTTTTGCAGTTAGACAGTAAACCATCA[A/G]CTGTAACTTTTATTTTACTCATAGATCCCGACATT
AX-184538007		1A	2637684	Fvb1-4	399042		AAGACAATCGAAAATAGAATAACTTGACTCTTTGC[C/T]TGATCGTTGAGGAGAACAAACACATTTCTCACCAA
AX-184024153		1A	2638398	Fvb1-4	398320		TCTTACAGTTAGTTATATAGCGTCAAAACTACAAA[A/G]CTGAAAAATTTTGGGCTGAATAGAATAGTAGCCCA
AX-184391884		1A	2639492	Fvb1-4	397226		TGGTTTGAAGACATTCTTACCATCTCTCTGATTTC[A/G]AAGACTGGCAGCAATCGTTCACCCATGTAATGAAA
AX-184475511		1A	2652309	Fvb1-4	388155		CGGAGAGAGGGAGTCTTGGGCTAAAATGCAAATCT[C/T]CATGTCATATCATAGATTATTACATTCTGGTTTCT
AX-184512503		1A	2654009	Fvb1-4	386487		AAACAGTAAATTGTTACGGTGGAATTAAGTTGTAT[A/G]TTAGTATGATCTAATGTTGTGTTTTGGCGTTGATT
AX-184335966		1A	2654383	Fvb1-4	386113		GTTTGATAGATCATCCTTCATTATGTACAATTTTA[A/G]CGATGGGACATTTTAGACTTTACCGATTGGCAATG
AX-184640418		1A	2654520	Fvb1-4	385976		GGATACGGAACATGTAATGAGTTTTGGGTGATGAA[A/G]GAATATGGAGTGAGAGAGTCTTGGACTAAAATGCA
AX-184561898		1A	2655891	Fvb1-4	384603		GGTATGTTAATATGATCTGATGTGCTTTTGCGTTT[A/G]TGGAATTCTGGATTAAAGCTTTGCGTTCACTATGA
AX-184920733		1A	2657163	Fvb1-4	383331		CAAGAAGTCATCAGAAGTCTTTATTTTAGCTGCTG[C/T]TGTTCTTGAAATCTTTTGATGCACAAAGTACTAAT
AX-184665310		1A	2658115	Fvb1-4	382379		AAGTTGGAACTGTACTGACTGAATTAAGTTCGGGT[A/G]TAAGCGGTAGGGACCTTAAGTTTGATAAGCTCACA
AX-184475510		1A	2664396	Fvb1-4	376098		TTGTGAAATGCATATAATGTATAAGATTGATCTAT[A/G]CACTCAAACTAATGAAAAAGGAGCTAGCACAAACA
AX-184529645		1A	2664563	Fvb1-4	375931		GATTGCTAAAATAATCCAAAAGTTGTATAGTGTTT[C/T]GGTGAGTATTGGAAGTCTAAAGATAATAGCCGTTC
AX-184246399		1A	2664836	Fvb1-4	375658		TATACAAGGTCATGTTAAGCACGTGTTGGACACAT[G/T]ACAAGCAAAGTTGGGGTGGCAAGTCTCATGTGTAT
AX-184235385		1A	2666128	Fvb1-4	374366		GCAATCCACACACCCTCATCTGTCCTTCCAACTCG[A/G]TCAGAGTGATGTGATTCCCAGACAAACCAGTGTGA
AX-184720281		1A	2667571	Fvb1-4	372929		AACACTAGTAAGAGTAGTAATTTGTGCAGTTCTTT[A/G]TATTCAGCAACTAGTAACTGGTTAGATAGAGGTTC
AX-184465544		1A	2669654	Fvb1-4	370843		CCTAACCAGCCGAATCAAAGCTACAAACTTCAAAT[C/T]GAAACCTGTTAAGAAGCGGAGTGGCGGCGGCGGCC
AX-123446845		1A	2669686	Fvb1-4	370811		TTAAGCAAATCAGAAACCCTAATTCTTAAAACCCT[A/G]ACCAGCCGAATCAAAGCTACAAACTTCAAATCGAA
AX-184727661		1A	2671517	Fvb1-4	368973		CAAACCGTTATAAAAGAGACCCCAAACTCTCTGGG[C/T]AGTGATAGCTTTGCAGTTGGCTAATCACTTTCAGA
AX-184669795		1A	2671673	Fvb1-4	368817		GTTGACAACATATCAAAACAGTGAAAGTAGTACCT[A/G]CTAACATGGAGTCATGGAGTTAGGCAAGGACAACA
AX-184700455		1A	2671758	Fvb1-4	368732		AACTTGGCATTTGGAAACCCCCAAAAATTAACCCT[C/T]GAGGAAAAGACTAGTATATTGGGAGCTTCTGCAAC
AX-184246398		1A	2673761	Fvb1-4	366737		GAATTTACAATATTTTGATTGATATCTAAAGCGCA[A/G]ACAAGTCTGAATCATGAGACATGTAGTAGTGATTG
AX-184413635		1A	2674961	Fvb1-4	365523		CTGATGAAATCTCAGTTATCTGTATTATCTCACAT[A/G]ACACCGAACATCCAGTAACAAACGCATCGCAGGAG
AX-184347181		1A	2678600	Fvb1-4	361884	Yes	AAATCAGTCTTCTCAATCAGTGATTATAGCCGGAC[A/G]AATCTTGTCCGGGATATAATTATATCACTTGTGAC
AX-184070619		1A	2679670	Fvb1-4	360814		TCAGTGAATCGACTGTGAATATCAACTCTTCCTCT[A/G]TGTTACTTTTGCTCATCAACAGCTTGCGGACTTGG
AX-184576962		1A	2681113	Fvb1-4	359376		TTCCCCCTATCTGATTTGATACAAAATGTCCAATG[A/C]TGCCCAAGTTCCAATCTTGAATGCTTACAATATAA
AX-184224895		1A	2681252	Fvb1-4	359236		GCTACATTTAACCAAAAGAATAGAATAAAATTACT[A/G]GAAAACAAAATCCTCAGATGCACCTAGTGTAACAA
AX-184894744		1A	2682144	Fvb1-4	358344		TTACAATAAAACAGGAATTCAAATAAAAAGATATG[C/T]CACCATCATAAGTTTAAAAACAACAATCAAACCCG
AX-184890903		1A	2683267	Fvb1-4	357218		CAATGGAACTACCTGAAAATCCAGAATTTTGTCCA[A/G]CTCAAAACGTTGGAATATTGAATAGAAAAATATTT
AX-184538006		1A	2683367	Fvb1-4	357118		GTGAATATACATTTACCTTCAACTTTGAAAACATG[C/T]GAACTCCTTTTGCCACATCAATAAACGCTAGCTTT
AX-184503632		1A	2683584	Fvb1-4	356901		AACTACAGCAACACATGGCACCTAAATAGATGAAA[A/C]TGACAACAGGAATGTGTTAGATGAGATACCTTAAA
AX-184561896		1A	2685413	Fvb1-4	355077		AAAAGGAGTTAAATTTTCATGATTCTCATCAAGTT[A/G]ACACAATACCGTTGCCTTGTCACTCTGTCTAGTAT
AX-184051301		1A	2688759	Fvb1-4	351749		GAAGATGCTGGATCACAATTATTTTACCAGAAGAT[C/T]CATGCATGTTTGTTTGGTTGGTTTTGCATACTGGC
AX-184268236		1A	2688927	Fvb1-4	351581	Yes	CATTGCTTAGCTAGAGATCAGATTAGATATTTTTC[C/T]CCCCTATCATTTTCTGCAGTATGAGTCCAAGGCCT
AX-184729343		1A	2689942	Fvb1-4	350566		AATATTTGGCAGGATCAAAGAGGTTGGAGTCCTTG[A/G]CAGCACCCGAAAAGGTCCAGTCGAAAACAAGAACG
AX-184870636		1A	2691362	Fvb1-4	349149		AATCAGTTTCACAAAATGTTTAGGAAAATGCATGT[C/T]TGTTTATTATATGCAACTTAATTTTGTACATCAAT
AX-184434962		1A	2691741	Fvb1-4	348770		GATCGCTCGCTTGATACACAAGTACTCGAGGTAAA[C/T]AGCATTGGAGATGAAGCTCTATTCGTATGTGAGAG
AX-184194288		1A	2691800	Fvb1-4	348711		AAGTTTCGGCACGTCAGGAAGTGTCTGCTGCAACG[C/T]TCAAGGTTTACCAATTGGGAACTGATCGCTCGCTT
AX-184494353		1A	2693189	Fvb1-4	347373		ATGCCCGTAAAGTTTTGGTTAGATTACGAGGAGGG[A/G]ACAGAAGGAGGGTGTGTGGTGAAAGGTGTTAATGG
AX-184175005		1A	2693726	Fvb1-4	346837		GTGGCCAACATAGACTGAGGATTGTAAGTTAAGTT[C/T]ATCCAAAACATGAGCAAAATCATCGCAGCACGAAT
AX-184203279		1A	2694384	Fvb1-4	346295		GCTAGGTTTATCACTTTCATGTAACTTGGCTGGGT[C/T]ACTAGGTTATTGTCATCAGTTTCACAAAATGTTTA
AX-184413634		1A	2694407	Fvb1-4	346272		ATGTTTTGTATTGTCCTGGTTCAGCTAGGTTTATC[A/G]CTTTCATGTAACTTGGCTGGGTCACTAGGTTATTG
AX-184246397		1A	2695036	Fvb1-4	345643		CATTGCAGGACAACAAAATCATTGGAACAAAATCG[C/T]GAGTAGTGGCGGTCGTCCCAAGTATATTCATGCTA
AX-184051300		1A	2700463	Fvb1-4	340330		TCCATTTGCAAGGTTTTGATAATTAAGACTGGCGA[A/G]TTCAGTCCTCTGACCTCATCGATGGAAATAGCAGA
AX-184268234		1A	2701908	Fvb1-4	338885		GTTGCTGCAAACAGAATGATAATGAGCATTTGTAT[C/T]TGCAATATGGAAGATCTGACTCATCTGAGTACATC
AX-184347180		1A	2702024	Fvb1-4	338769		TTAGTCTATTTTCTGTTTGTATTGATGCTGTCACA[A/C]AGAGGTAGCGTGAAATCAGTCTGCTTTTAGCAGGC
AX-184950053		1A	2703697	Fvb1-4	337096		GTATTGTGTACTTCATCCATATCAGGTTGTCACGC[A/G]GTGGTCAGTTTTCTTGAGTAAATATTTCCAACTAT
AX-184070618		1A	2705900	Fvb1-4	334932		TCAAGAAAGGAAAATTATCATGAACCAGTATATGA[A/C]CCATATGGTTATCCACTGATAATTTACTAATAGGC
AX-184402812		1A	2707985	Fvb1-4	332850		AAGACACCAATTTAGATCAGATAGGTACCCGCACA[C/T]AATGAGGTGTTGCACAAAGATAACCTCTGGACATA
AX-184324844		1A	2708253	Fvb1-4	332582	Yes	CCTCAGGAAAGTTTAGATTCTCATCCCTACAAAAT[C/T]GAGCCTTGCTTAGCTATCATTAACCATGCTTGAGT
AX-184512499		1A	2709295	Fvb1-4	331109		AGTTTAGTGCTGAAGAAACACAAACTCCAGAGGTT[C/T]TTGTTTTGCACACACATTTATAGGCTCATCCTCTT
AX-184778806		1A	2709428	Fvb1-4	330976		ATCGCTTTCGGAACCCGATTTCCCGGTGGCTTTTG[A/C]GGCGGCTCTGGTGCGACTGTGCGTGAACTAAATAA
AX-184950052		1A	2709979	Fvb1-4	330425		TGTTTGCATATTCAGTTTGGTATAAAGCTGCTCAA[C/T]CAATCTATATGACAAGACTTGATACTACCAAACTA
AX-184257372		1A	2710872	Fvb1-4	328256		CCCACCGTTCAAAGACGTAAGATGTCAATCTTCAA[A/G]GGGCAGTGAAATGGCTTCCGATCTGATCAAAGGCG
AX-184747729		1A	2713133	Fvb1-4	325995		TATTATACCGGTTAGCATCATTCCATTGCCTGATG[C/T]TGATTCCTGACTACCATGATTGGTACATGTCTCGC
AX-166502939	AX-89780079	1A	2713584	NA	NA		ACAGCAGAAGCCGGGAGATTCATTATCACATGATC[A/G]ACATGCTCCCAAGTCTTAACATTGATGATCTCAGA
AX-184156838		1A	2714983	Fvb1-4	324146		TACGTTGTGTGAAACACGAGGACAATGCTTGCACT[C/T]ACTACAGTGTAGGTAGATCACTTATGCTTCATTTT
AX-184762429		1A	2715206	Fvb1-4	323923		GGCCTGGGGGCACCTCAATGGAGAATGACAAGCAC[A/G]CATTGGGGGAGAAGATCGATCAAATTTAGTCGAGA
AX-184475509		1A	2715424	Fvb1-4	323705		GCAAACTTTCCAGCCAAAATCTACGTGTTAATTTT[G/T]GAAGCAATTTGCAGGCTCTTCTTTTATGTATAGCT
AX-184070617		1A	2716700	Fvb1-4	322431		GAGAGGGAAAGGGAAGGCTTTTAGGTCTTTGGGTT[A/C]GTATTTATAAGAGGGTAAAAGGAGTGTGACAAAGT
AX-184117226		1A	2716906	Fvb1-4	322225		AAAGCTCGAACCTTTATGAGCCATCAAAGCAAGAA[C/T]CAGCAGCATTGTGACCAAGAAAGACTTAGCCTTTG
AX-184313371		1A	2720153	Fvb1-4	318978		CTGAAATTAAACCATAAAATAAGAGAAAAACTCTC[A/G]ATTGATAATAATTTGATAGATTGTTGAATTGAATT
AX-184347179		1A	2721994	Fvb1-4	317137	Yes	TGAAAATGAAAATAAAGTTCATCATAACCAGTAGT[A/C]CTATGTGCAGATAACCATTAGTTCATATTATATAA
AX-184529644		1A	2722920	Fvb1-4	316211		GTCTACCATCTGGAAGATGATTGTAAACAAAGTCT[C/T]TCGGAGGGTGTTGCTACTAGACCATCAACACCAGC
AX-166520276	AX-89818193	1A	2724499	NA	NA	Yes	TTCGAATACCATATTTAGGCTTATGGATGACATTG[C/T]TGGGTACAAGGTATTCCTACGTTAAATCTGAGCAG
AX-123524241	AX-89818191	1A	2725102	NA	NA	Yes	TTTGAACAACTTTCAGGTGGGATGCAAGTTGCATG[A/G]ATCAACTGCCAGACTATATGCAACCATTTTATATA
AX-184301836		1A	2725961	Fvb1-4	313171		AAGCAGTCAAGATTTCTATATTTCATCTCTTACTT[A/G]TATGTCTATTAATTTTAAACCATATATGTACTTTA
AX-89818190	AX-89818190	1A	2726014	NA	NA		CTTCGTTTTCGGCTACTCAGGCGACATGGATATAA[C/T]GTTTCCTGCGGTGGGTTAAGCAGTCAAGATTTCTA
AX-184184508		1A	2726103	Fvb1-4	313029		TTGAAACTGAAATAGAACAAGCCCTGGAACGTATA[C/T]ATGCGACATATCAAGATATTCATGATGATGATGGT
AX-184335965		1A	2727606	Fvb1-4	311530		TCTCTTATTGCTACTGAGAAATCACATGCAGATCG[A/C]AATAATGTATTAAGAGCATTGCCAGGTGCAACTGG
AX-184165831		1A	2727645	Fvb1-4	311491	Yes	TAAATCAATATTTCTCTTGTTCTTTTCGATAAGTA[C/T]AACTCTCTTATTGCTACTGAGAAATCACATGCAGA
AX-184862843		1A	2730350	Fvb1-4	308584		TTTATACTGAAATAGGTTTTAGTAATTTGATTGAA[C/T]GAATAAAAGTACTGATTTTGATTGATCTAATCTAA
AX-184066212		1A	2731081	Fvb1-4	307853		TTCACCAACAAAACATTGAAACTTGAGCAGACGTA[C/T]CTATGATTTTACTCTATATATATAGAACGTGATAA
AX-184650858		1A	2732805	Fvb1-4	306124		TTAACTGCTACAAGATCACTGAATTGGTATATGGG[C/T]AAAATTTCTCATTTGGTGAACTCAGGTTAATAATG
AX-184475507		1A	2733093	Fvb1-4	305836		TTGGTGTTCTCGGTTTAGTCCTCGACAAGTCTGCA[G/T]CAGGTTGTACCTCTTTGATATCTAGGATCATTTGT
AX-184358476		1A	2733458	Fvb1-4	305470		TACCTTTCTACAAAGATTACAAAAATTGGGTATTT[G/T]AGCTCCACTGGGGAGGACTATAAATCCATCTTCAT
AX-184883534		1A	2734074	Fvb1-4	304854		AGGAACACATTTCTCAGTAATACTCTGTGAATCTC[A/G]GTGCTTGGTAATTCACCTTTCTATAACTTCGACGT
AX-184235384		1A	2736975	Fvb1-4	301959		TCCATGCAGCTTAGCTTAATACATGCTCAGATAGA[A/G]CGCTTAAAAAAGTAACAATTGCAGAAGTAATGCTA
AX-184860524		1A	2737368	Fvb1-4	300129		AATCGAATATCAATCGTCGATCAAATAGAGTGTTA[C/T]GTAACACTAAATTACTATGAAATCTTAGACGGTTT
AX-184512497		1A	2748120	Fvb1-4	292382		GACTCAAATCTCTATCCTTGATTAATCCAGAAAGG[C/T]CAGCCTAAAATATGAAATCAAGATGAAGCACGAGG
AX-184156835		1A	2748263	Fvb1-4	292239		TAGTAAATATACCAGAATTCAAATCAAAATGCCAA[C/T]ATAACTAGAGAACCATATCTTACAATTAGAAGCGA
AX-184156834		1A	2748524	Fvb1-4	291978	Yes	ATGGAAAGGTTTCGTTTTCAAGTATTACTTACATC[C/T]AAAAATAATCCCAGTCTAGACCTTAGTTACATGTT
AX-184204324		1A	2748742	Fvb1-4	291760		CCCACACTATTTTCATTATGATTGCTACACATTTG[A/G]CCCTCAGAAGTCTGCTTTGCAGATGGTGGAAGTGC
AX-184313370		1A	2748995	Fvb1-4	291507		CATCGATTTCCTATGCTCTTCCTTTTCTGCATGTG[C/T]ATAACCAGACATGCTTCTTATATGCTTTCCCTCTA
AX-184424420		1A	2749124	Fvb1-4	289186		ATGGGAAACAGGGTAAAATCTTGCAAGTATTGGTG[A/G]ACTAGGATTGCTCTATATGCTTGTTCTCATAAATA
AX-166523926	AX-89891443	1A	2749921	NA	NA	Yes	CTCTCTCTCTCTCTTTCGAGTCTCTCCCAAGTCCT[C/T]CTCAAAACGTCGCCGTTTCACAGATCCTCAAATTC
AX-184257371		1A	2751600	Fvb1-4	286701		GTTTAATGCTTGACCCATTTCATGCCTAACTCAAC[A/G]GAACTTGAATGTTTTCATTTTACATGATGATTTGA
AX-184561895		1A	2751884	Fvb1-4	286417		ACTATTGCTCGAAACAAAACTGAAAATGGAGGAAC[C/T]GGGCAGACTTGGCATGACCAGTTAAAAGGTATAAC
AX-184110223		1A	2752456	Fvb1-4	285846		ATAGTCCTTTAATAATAACAACAGAACTTTAACAC[A/G]GTAGTGTCAAATGTAGTGTTCAATTTTCTGGAAAA
AX-184911585		1A	2752558	Fvb1-4	285744		GGGGACATTTAAACAAAAACGAGACACGATACTAT[G/T]ATAGTAATACAAGGAAGTTTCAATTTATTACAACC
AX-184268233		1A	2753733	Fvb1-4	284568		CTTGGAGTCATGATAATAGGCGACATTAGTAATAC[A/G]ACTAGTTATAATCATCCTACTCCCAGGAGCACCAT
AX-184290587		1A	2754415	Fvb1-4	283957		CGCAGGATAACACAATCAGCTTTTAACACCGAAAG[G/T]CGTTGAATTCGGATTCTCTCAAGTGCAGGCCTAGT
AX-184075397		1A	2755027	Fvb1-4	283365		TGATGAATTTGCCAATGTGGATTTTACCGCCACCA[A/G]AACAGGTTCTTTCATGCAGTTTTCTTGAGTGAAAT
AX-184617408		1A	2764336	Fvb1-4	280522		TATCATTACATGGGACTTCTTATGATCTACTTGAC[A/G]AACTACTGACACTAATGTGGAAAAAGTTGAGGGAA
AX-184930223		1A	2764745	Fvb1-4	280113		AACTTCTAGATCTTGGAACCATATGCAAATCTTCC[C/T]TGATCTAGGTTGAACAATTAGCATTAGAAATGCGA
AX-184391883		1A	2766111	Fvb1-4	278746		CACTAAGTTACAGAGGTGCAGATATATTTGTGTTG[A/G]CTTTCTCTCTAATTAGTAGGGCAAGCTATGAGAAT
AX-184097174		1A	2766274	Fvb1-4	278583		CAATTTGGGGTTATGGGACACTGCAGGTAATTTGA[C/T]ATTTGTACTCAGTGAGCTTGTATAATGCTTATTCA
AX-184062155		1A	2769313	Fvb1-4	274586		TTTTGGATTTGCACAAGGCTACTTATTTTGAAGAC[A/G]TCTTCAGGTGTTGACGTGCAAATGAGCACTGGTAT
AX-184214600		1A	2769423	Fvb1-4	274475		ATGTCTCATCTTTAGCTTTGCTTAATCCCTTCTGT[A/G]TTTGAGACTTTAAATATTGTACGTTGGATCTTTAA
AX-184032289		1A	2770017	Fvb1-4	273881		GTGTTTGTGTTGTTGTATGTAATTTGGGTGCTTGC[A/G]TTGTAATAACTAATCACTAAACTTTGAGTTGATTC
AX-184512496		1A	2770175	Fvb1-4	273723		AAGTCCACACACCCCAAATTGTAATCCACACACCC[A/G]GTTTCTATTTTTAGTAACTTCAATTTTTTCTTTAG
AX-184391882		1A	2771133	Fvb1-4	272765		CAATCCGGCTAAGCAACCCATTTCAAATCCATCTC[A/G]CTCCGCTCCCTTCTATATAAGCAACTCTCACACTC
AX-184847059		1A	2771212	Fvb1-4	272686		CTAACACTCTCGAGGCTTAAAGTTTTTCTTGTGTA[A/G]AAATTGATCAACCTCAATAACACCGGATTCCAAAA
AX-184347177		1A	2771444	Fvb1-4	272450		TCACGTTTAATTATCTGTGTGACTGTGACAACTGT[G/T]TGGAAAAGAAATCACCTTATCCCTACGCTCCATCC
AX-184935062		1A	2772754	Fvb1-4	267946		ATTTTCAAATTAATGTAGTAAACTATACATATCAA[C/T]TTTAACAACTGAAGTAGATCCATATTAATAATATA
AX-184475504		1A	2773198	Fvb1-4	267502	Yes	TGGGATAGAGCCAAATCTTCCTACAGCATTAACAA[A/G]CATACATAAGAACATTCTTATTATTAGATTACCTG
AX-184894740		1A	2773265	Fvb1-4	267435		AGCTTTTCAGTTTCATCCATTTGCAAAAAAACAGA[A/G]ACATGACTACCCTTTCCTGCAGCTGTTCCCTTGGG
AX-184424419		1A	2774703	Fvb1-4	265996		AAACTCATCTTACCATTACAGTCAACGTCGAGGGT[A/G]GCCATGTCGATGAGATCAAACTCGGCGGCCACTAC
AX-184023467		1A	2777685	Fvb1-4	263011		TTTTCTCTGGGCTCAAAATTTTGTATTGAAGTTAG[G/T]TTCAAAGTTGATCGTATGCATTCTGATTTTCAGGT
AX-184117225		1A	2779203	Fvb1-4	261492		TTAAGGGATGAGGTTGGTGATTCTTAGGATACTAG[G/T]ATTATGTTGCAGACTTGCAGACATACAAGATCTGA
AX-184148122		1A	2780440	Fvb1-4	260255		ACTCTATACTTGTTGAGAACATGAAGGGCTTCCTC[C/T]TTGGCTCTCTAAATGTTCCCCTAGTCAATCTCGAA
AX-184391881		1A	2781912	Fvb1-4	258783		TTTCTTTGCCATGACTAAGCTTTTCCGGTCCACAG[A/G]CAAAGGTTTGAGGAGAATGGTTTATCTTATGATAA
AX-184690622		1A	2782668	Fvb1-4	258019		CATCATCGATCCCATACATTCAAACCAATTCAAGG[C/T]TCTCCAAGTCTTCTTCTTCCATTCTCTGTAGTCTG
AX-184110222		1A	2783119	Fvb1-4	257568		CTTTACTGGTCTGCAGGCATGGGGATTGAGCTAAG[A/G]CGATTTGGTAGGATTCGGAACCCAATATAAGGGAG
AX-184313368		1A	2784862	Fvb1-4	255825		CATCCCACTGTTGTGTATAATTGTTCTACAAAGAA[G/T]GCCCATGTCAATTTAATGTGTATGTTTAACAACAG
AX-184569497		1A	2786755	Fvb1-4	253932		ATTAATGGTTTTGTGGAGGTTCTTTTCAATTCTGT[C/T]GATCCTAGAGTTCTAACAGCTACGGTTTTCCTCTT
AX-184139956		1A	2787924	Fvb1-4	252763	Yes	TGTCATTATCAACAGTTTGACATTTATCTGAATTC[C/T]ATTCATTTTTTGCTTTTTAAAATCCGCAGCCAATA
AX-184858331		1A	2790226	Fvb1-4	250465		CTTTGAGCCTCACTAATCTATGAAACCAAAGAATG[C/T]TGCTCTCTTACAAATTAGCATTACATCTTAAACTT
AX-184898743		1A	2790339	Fvb1-4	250352		CGTATCCAAAATTCAATTTGTTCAAGCATCTTTTC[A/G]AGACAATATTTTATCGCAACCTATCTGCTGCAGTC
AX-184103429		1A	2790657	Fvb1-4	250034		TGTCGACAATAGTGCATATAGACAATTCTTGAACA[C/T]CAAGTTTAATGCAACTGCAATTGACATGGAAAGTG
AX-184485105		1A	2791190	Fvb1-4	249501	Yes	TGGAATTGGCAGGTACATCATATTTTCAATTTTGA[C/T]CAAGGAAGTTTTACATATTCTCAATCAGGTTAGTT
AX-184553219		1A	2791920	Fvb1-4	248771		CATTGTATATAAATGTGGTAGTCTGCAAGGTAGAT[C/T]ATCAGCTTTTGGGGATTGATTAGAGGGAGATAGGG
AX-184224894		1A	2797843	Fvb1-4	243904		GGAGATCATGTAAACTCACAGTCACGTTAGTAAGA[C/T]CCAATATATTTTTCGTTTACTTAATTAATTGGAAT
AX-184940014		1A	2798199	Fvb1-4	243548		ATACCACGATACACTAGTCACGACACTTAGAGTTG[C/T]GAATATAGAACAAATTAAGATGGGAGATCCTTCAT
AX-184858330		1A	2798272	Fvb1-4	243475		GCCACTAGCAATATTAACCAATAAAAAGCTAAGAC[A/G]CACGTTACTATATATGGATATGGAGAGCATATTCT
AX-184110220		1A	2799599	Fvb1-4	242152		CTTTGTTTCATATCATTACATGATTATGCATGAAT[C/T]AGAACAATTATAATAGGATTAAGGACTTTGAACAA
AX-184048117		1A	2799881	Fvb1-4	241870		ATAAGAATGAAATATAATATGCGCTAACGGTTCTT[A/G]ATTTACTATCGTATTTACATATATCTACCTTGTTT
AX-184062154		1A	2803567	Fvb1-4	238580		TTTAAAACTGAAATAAGACTATACGTATACGTACC[A/C]TTTAGAAATTGATAGCCATCAAGTCCTGCAAAGTT
AX-184033990		1A	2803730	Fvb1-4	238417		GTCGACGAGCTAGCAAGGCTGTAAAGCCTGAGCAT[C/T]TAAACTCATCATAGAAGCAATATTTCTCAAGTCGA
AX-184279294		1A	2804122	Fvb1-4	238025		AAACTAATTTTACAGATGAAAAGGTTTGTATCCCA[A/G]TCCAAACATAAAGGTGGTGATGATCGATCATGATG
AX-184369615		1A	2804265	Fvb1-4	237887		GCCACACTATGATCGTTGGTCCAAACTTTGTTTTC[C/T]TTGGGTCTACATATAACAAAACAAAAAAAAGAAGT
AX-184048116		1A	2804481	Fvb1-4	237671		TATAGTCGTTATTAAGTTCTTCCTATAATTTAGCT[C/T]TGTTCCTTCAAAATGTACCGAATTTAATTTGCTAT
AX-184682751		1A	2804656	Fvb1-4	237496		GTTGATCGGATTGGTGATGACAGTTGATAGATTGC[C/T]GCACAAAGACAGCCAAAGGCAGAGGATGAAGATCT
AX-184925514		1A	2806459	Fvb1-4	235439		AGGATAGGACATTGAGCGTATAGTAAGGGATCGTT[A/G]GCTAATCATGATAAGGAAGACCTTTATGTCATATG
AX-184391880		1A	2808837	Fvb1-4	233059		AAAACCTTATAGAGCTGTTCTCAAGAGCTGACAAA[A/G]CATGGCTGGCAATATCAGTCTTAGCCAATTCTGTT
AX-184139955		1A	2809104	Fvb1-4	232792		AACACTTTTTAAAATTACTCAAATGTAGATAAATC[A/C]AAAAGAGAACAGTCTAGCACAAAAATACAAATAAT
AX-184224893		1A	2814829	Fvb1-4	227224		TCGATCTGTATCATGCATGCGTATATCTATAGCAG[C/T]AGTCAGTCCATATGAATAAAGTATCTCCTGATTCT
AX-184279293		1A	2815045	Fvb1-4	227008		CAATTTAGGGGACAAGTCCAGAACTACACTAATCG[A/C]CTCTGATTCTATAAGTAACTGGAATTGGAACGAGA
AX-184424418		1A	2816734	Fvb1-4	225317		CCTTATGGTTTGGTATTCTTATCTCTAATAATGTG[A/C]AGATAATGCATCGAAGCCACCTAGCGTGTAACTCC
AX-184110219		1A	2816738	Fvb1-4	225313		TTGTCCTTATGGTTTGGTATTCTTATCTCTAATAA[C/T]GTGCAGATAATGCATCGAAGCCACCTAGCGTGTAA
AX-184347175		1A	2816788	Fvb1-4	225263	Yes	AAGCTCTTGCAGGTTGTACGAAGTGAGTAGGGAGA[C/T]GTTTCAGGTTTTGGTTGTCCTTATGGTTTGGTATT
AX-184455541		1A	2816833	Fvb1-4	225218		ACGTCGTCGTTTGGTAGTCCGCGTTTAGGGTTTGA[A/G]AAGCTAATTAAGCTCTTGCAGGTTGTACGAAGTGA
AX-184545965		1A	2816854	Fvb1-4	225197		GTCTTCCTGCAGAACAAGGTGACGTCGTCGTTTGG[C/T]AGTCCGCGTTTAGGGTTTGAGAAGCTAATTAAGCT
AX-184655822		1A	2817342	Fvb1-4	224699		TCAGCTCTGCTTGCTGAATATATGGCTGTGATTTG[G/T]GCCGGGTCGGGCAAAATTTGAAAAAGAATAGAGAT
AX-184156833		1A	2819937	Fvb1-4	224328		CTCCGCCGTTAGCGCTTATTAGAGGTGGACAAGAA[C/T]CTTGGATCACGATCAAACGAATACCTCCAGATCTT
AX-184604855		1A	2820257	Fvb1-4	224005		ATGAGAAGCTTTGTGGCTCTAGCCAAGGCTGTTTG[G/T]CCTCGGCACTCCAATCAACCGAGGAATGGCAAGAA
AX-184690621		1A	2820985	Fvb1-4	223257		TAATGCACTTATGCACGCCGGATAAGGTTGTAACT[A/G]GCTATACTTGGACTAGAAGATCTCAAACGACTTCC
AX-184604854		1A	2820992	Fvb1-4	223250		CATTACGTAATGCACTTATGCACGCCGGATAAGGT[C/T]GTAACTAGCTATACTTGGACTAGAAGATCTCAAAC
AX-184967748		1A	2825129	Fvb1-4	219103	Yes	TATTCAAATGCAGTGAGGTGGATTTTCCGGCATGA[G/T]AAAATGAGGCAGTAGTTTGTATACCACACTAAAGA
AX-184854429		1A	2825668	Fvb1-4	218564		ATTAGAAAAATAAAAGGTTGAGTCTTTGGATTGAT[A/G]AGGGTGTTGTTCTCTCTTTATAAAGAAAAAGAAAA
AX-184920730		1A	2828214	Fvb1-4	216024		CAGTAATTAACAAGGAATATAGTTCATATAATCTA[A/C]AAATCTCTGGTCTCAAAAAGTCAGCACTTACTGCC
AX-184576961		1A	2828273	Fvb1-4	215965		ATAATGGCAATTAGCATATTCTGTTAGATGGATTG[A/G]CCTCTTGAATAGCTATTATTTAGCAGTAATTAACA
AX-184584241		1A	2829666	Fvb1-4	214572		TTTTCAACCCTATTACAACGGGTACGGGTTTGACC[C/T]GAGTCCACTTCTCAAGTCCAATGCCTACCCAGGCC
AX-184214599		1A	2832087	Fvb1-4	212142		ATATGGTATTCCATAAAGCTTGGACAATGTTTCAT[C/T]GACATTGTTGCCTAACTTGCCTTCTGAAGAGTTTC
AX-184391878		1A	2832308	Fvb1-4	211921	Yes	TTTTTTTGTCCGAAATATATACCTCACTATAATTT[G/T]TTAAAATTGTGATGCTAATGATTCCAGTTGAATGA
AX-184048115		1A	2837853	Fvb1-4	206391		TTTCGTTTTTGTGGTACTATTATTCCCACGTTTTT[G/T]ATTTTTGAAGATGCTCATGCTACCGCCTACCAGTA
AX-184358475		1A	2838176	Fvb1-4	206068		CACTTGTAAATACTTTCATAGATTGGGATATGATT[A/G]ATGCACATTGAGTTAGAACATCTTGCTTATATAAG
AX-184110218		1A	2838337	Fvb1-4	205883		AGATGGCCTTTCTACCAATTTCAAAAGTTGTTTAT[G/T]TCTAAACTTCACATCTTTCAGTTCAGCATCATATA
AX-184279292		1A	2840454	Fvb1-4	203763	Yes	TAAAACACATAAAAAGAAAGCTATGCTTCTCATTG[A/C]GAATGACATTAAATTATAAATTAGGTATGGGAGAA
AX-123364024	AX-89849152	1A	2841261	NA	NA	Yes	AGGGTTCTCACTAAACTAATCTACCCATTTGTCGA[C/G]CTATATATATCTTCAAAATGACCATGGTCCTGATA
AX-184028086		1A	2842943	Fvb1-4	201135		ATACATTTTCTTCCTCAATATGCAGATTCTCACAT[C/T]CTTTTTTCTCTCAATTTTTAATTTCCTTCAAATTA
AX-184735718		1A	2844887	Fvb1-4	199175		GTCACTGGATTCAGAGTTCTGACTGCTTGAGCCCA[C/T]CGAATTACTTCTATGTTTTTTGCTATTATTCTGAT
AX-184771525		1A	2846113	Fvb1-4	197960		AAAGGAAGCATTTTAGAAGAGCCATTTCGATAAAA[G/T]TACATTGTTGGATATCAGGGAATGACCACCGTGCC
AX-184165830		1A	2846121	Fvb1-4	197952		TACGTGGAAAAGGAAGCATTTTAGAAGAGCCATTT[C/T]GATAAAAGTACATTGTTGGATATCAGGGAATGACC
AX-184554066		1A	2846865	Fvb1-4	197209		GAGGTTGTTAGAGATTTGTCAAAAATAGATTTGTG[A/G]CGAGTTGTTGATCCAGGTTTGCAGGCAACCTGGTT
AX-184402809		1A	2849560	Fvb1-4	194514		GATTCAGATAACCACCCGAAATTCATGATTTCTGT[A/G]TCTTCCATGACCCACATTTTTCGTTATTGTAAACA
AX-184091233		1A	2849940	Fvb1-4	194134		TCATATATTATAATTGAATTTGTTTCATCATAGAT[C/T]ATAATTGAATTGATCTAATCGCGGTCTACATATTT
AX-184402808		1A	2852354	Fvb1-4	191720		CACTCATCTTGGAATTGGTAAGTTAAAGTTGTTGA[A/G]CCTTATAAACTCAAAGACATAAGTACTCATCTACC
AX-184629300		1A	2852493	Fvb1-4	191581		TGCTGACAATTCAAGGAAGCATTGGAGTGCAAAGT[A/G]TCAAATTTTTAGTAAAAATGTTGATAATATTCTCA
AX-184204323		1A	2852642	Fvb1-4	191432		GTTTACGTAATTGATTTCGGGCTTGCAAAAAGATA[C/T]CGAGACTCCACCACCAATCGTCACATCCCTTATAG
AX-184887164		1A	2852911	Fvb1-4	191163		TTGTTCTATCAAATACTATTCAGTGCATTTCTCTT[A/G]AAAATATTGTGATCTCTTGATGACCAGATTACGAG
AX-184380872		1A	2854390	Fvb1-4	189684		CTACTTCACTACTCACTAGAACTCGTATATGAAGT[G/T]ATGATCATGCATATTATAACCCAGGATCTTCAATT
AX-184842569		1A	2854559	Fvb1-4	189515		AAATCATTGCAGACGTCTTGAGCTTGAGTGACTTA[G/T]GACTAGTTTGATATGTATCAATATATGTGTCATCA
AX-184117224		1A	2854848	Fvb1-4	189226		CTATCAGATTACGACTTTACTGAGGAAGAATGTAG[A/G]AATTTGCAAGAAATGGTAGAGAATCATTTGGTGAG
AX-184475502		1A	2855180	Fvb1-4	188894		ATGTGAAACCTTTTGTTTCTGAGGAAAAGAAGAAA[A/G]TGATGTATCCTTATTGCACTAGGAATGCCAGAGAA
AX-184347174		1A	2856972	Fvb1-4	187099		TATGTGTAGCTATTTCATATTGGGTTACAATTCTG[G/T]CGCCCTACAAACTTGATATCTCTCTCAAGATCAAT
AX-184066211		1A	2859214	Fvb1-4	182814	Yes	AATTTAGCCATGAAACTTACTTGGCTCAAGCAGTA[A/C]TATTCAAACCTAAAAAGCACATACAACCAACCCTG
AX-184554065		1A	2860665	Fvb1-4	182320		ATAACGACGACGTTTTAGCTAACTTAAACGACTCC[A/G]TTTTAGTTTATTAATAAAACAACTACTTACTCAAC
AX-184883532		1A	2862906	Fvb1-4	180079		TAAGGTCTCAGAACACCATTCAATTTTGAAATATC[A/C]AAGTTCTAAAGTTTCAGTTGTTAGCAGTTATATTT
AX-184246394		1A	2863063	Fvb1-4	179922		CTATGTATGAACAAGTGTGATGGGTCTCTTACCCC[A/C]ATATTTTGTTAAAAGTTACAACTACAACCAATCAT
AX-184347173		1A	2863281	Fvb1-4	179704		GAGACAAAGGATAGCCCAAAAAATTCCTCTACAGA[A/G]GAGACAAAGCTATGTGACATAGTCTCTTTCCGAAA
AX-184313367		1A	2864019	Fvb1-4	178978		AGGGATTAGGTACATCTAATTTGACACTAGGGCCA[C/T]CGGATTTGAATATTGTTGTGGTATTGTTTGGTGTT
AX-184674221		1A	2864382	Fvb1-4	178621		CCATTTACAGTCCAGAATGGCGCGTCCTTCAAAGA[A/C]ATTCCAGAAGAGCGACCGAGCCATGAACACGGAAG
AX-184040173		1A	2867218	Fvb1-4	175814		GTTTTTAACAGGTGTTTCGCAGTCGCAGTCGTTTG[A/G]TTTTAAAGCTTCGAAGTTGTTGAGGAGTGATGGTA
AX-184214598		1A	2868255	Fvb1-4	174776		CTAATCAACAAAAGAAACTAATCCCTCTGGTTTTT[A/G]TAAATTGCGAAAAACAAATCCAAATGGGAAACTAA
AX-184465542		1A	2868313	Fvb1-4	174718		AGTACTTGTATAAAGAAAAAACTCAGATCTTCTCC[A/G]ATAGGACTAGGAAAACTAATTTCTAATCAACAAAA
AX-184503630		1A	2869589	Fvb1-4	173380		AGAAAATATTAGACCGAGATAGTGGGAGGTAGGGA[A/G]CTAGATCAATCAAGTCAAGCTGGATACGGCACTTG
AX-184569496		1A	2871433	Fvb1-4	171366		GACGTTGAACGAACGTGCATGGATGAAAAGTTGGC[A/G]GGAAAATTTAATGTCTCGTTCCGTTCTGTACCGTA
AX-184313366		1A	2872293	Fvb1-4	170497		AACAATTACGAAATAATAATAGGAGTAAACTGTGT[A/G]AGGTAAAGTGTGGAGTGTATAAGGAAAATGTGAAG
AX-184561894		1A	2875517	Fvb1-4	167233		ATATTTGAAACCTGGATCGCCGACACCTCAAATTC[G/T]CCATTGCCAACAACATAAAAGCAGTCACCTTCACC
AX-184413633		1A	2875783	Fvb1-4	166967		ACCTTAAATTCCTACACCTGTTGAACATCACGCAT[G/T]GTCAATTTACATAGCTGTGATAGTTTTCAGCTTAA
AX-184545964		1A	2876438	Fvb1-4	166312		AACAAATCAATATGTTCACCAAGAAGTGTCCATTC[A/G]CCAAAGTAGCTTCCTTCTGTCTTCTCCACTATAAT
AX-184629299		1A	2877734	Fvb1-4	165016		AAGCATCAGGAGACAAGCCTCTGTAGAGAACGTCA[C/T]TCTGGAATTCAAAATTAAACAGAAACGACAAAGAT
AX-184139953		1A	2878474	Fvb1-4	164276		CCATTTAACCAGGGATGACTTTTAACAGAATCAGA[A/G]CCTTGGCTTCCAAGTCTGGTGTTTTCATCGACCAC
AX-184301832		1A	2879172	Fvb1-4	163578		TCGGTGACATGACATTTGACGATCACGTACAGTTC[A/G]AAATGTTATTTTCACCATTGGCACTTCATTTAGTC
AX-184184504		1A	2881823	Fvb1-4	160929		TGGTTATAGCCTACCATAAGAAGCTATATATTGTC[C/T]ACATCCAATTAATCCCTCTTCCATCTTGCCATCAC
AX-184634968		1A	2882024	Fvb1-4	160728		ACCAACACACCAGACTCAAACAGGAACACATTGGG[G/T]ACAAACATTACCTGTGAAATGGTCTGAAGAAGTTT
AX-184194283		1A	2882390	Fvb1-4	160362		AAGAGTATGCTTTCTTTTCCCTTAGAAAAGTCGAG[C/T]CAGTTCCATTGAACAGAACAAATCTAATCTGATCT
AX-184335963		1A	2883943	Fvb1-4	158810		TGTTTGGCTATTCACCTGTACAGCTTCCAGTATTG[A/G]ATAAGGATAATTCTTGGGGTGCTCCTCATACTCAA
AX-184545963		1A	2884608	Fvb1-4	158145		TTTCTTTAATGACCTCTCCAAGGCCAACAGTGAAG[C/T]AGACACGTCAATGAACTTGAATGGGAGAGGAGTCT
AX-184224892		1A	2885017	Fvb1-4	157736		TGGTAGTGGAGTAGTGCTAATGATTTCGATGTTAC[G/T]TCTATTGGAATTCCGTAATGAGATTGCCTTTTCTG
AX-184048114		1A	2885172	Fvb1-4	157581		ACTAGGACCTCTGTAACAGTTTTTGTTTCGTTTGG[C/T]ATTCAATAAGTTCTGTTTACTGGCTTCAGTCTATG
AX-184894739		1A	2886189	Fvb1-4	156569		TCATAACACTTGAAGAATACATTGAAAACTATATC[A/G]TTCGTTACTGTCAAAAATCAATTACAGGTGACATT
AX-184175003		1A	2887139	Fvb1-4	155618		AGTAGCTACCAAGTATTTTGCATGTCTTCTCCTTC[C/T]TTTGTACGAGTGTAAGTTTTCCTTGAGCAATAAGA
AX-184623499		1A	2887837	Fvb1-4	154920		TGGTTTCAGCCATGTCTGAAACTAAAAAGAAAATT[A/G]TGGACAAGTATAGTTCCATGTCTGATGAAAAAAAG
AX-184290586		1A	2887906	Fvb1-4	154851		ACATAGAGCCTTAAACCCTAAACCCTAAACGTAGA[A/G]CCTCTCTTTGAATAATGGGCAAATCTAGTTCCTTG
AX-184358474		1A	2888043	Fvb1-4	154714		ATATTGTTCAAAACTACCTTTAATAGTTTCCCGTC[C/T]TGGATTCTTAGTTTCCTTACTGAGTGCCATTAAGA
AX-184085614		1A	2888093	Fvb1-4	154664		AATTATTCAGAATCTAAGTATATACGTATTCTTCT[C/T]TTTATATATTTCCCATATTGTTCAAAACTACCTTT
AX-184268232		1A	2889289	Fvb1-4	153468	Yes	ATCACACTCTTTGCGACTGTTGACCCTTTCGTAAC[G/T]TCGTTGCAAGTAAAAATGTGAGTTTATAACCCCTT
AX-184674220		1A	2891055	Fvb1-4	151708		CCAAGCGACAGTCTCCAACCCCAAGGATGAATCTT[C/T]GCAGTGAAATAATTGATCAAGTTGGCTACCAAAAT
AX-184184503		1A	2892220	Fvb1-4	150544	Yes	AGGCTTAAGAGGAGGTGAGGCAGATTATAAGTCAT[G/T]CACTGGTATTCACATATGACAATTTCCACATTTGT
AX-184962711		1A	2892456	Fvb1-4	150308		AAGTGGACATATCATCCATTTGGAAATGGTCCATT[G/T]GGATAAGGATATAAATTTTTGAAGGAAATGATGAA
AX-184598183		1A	2892623	Fvb1-4	150141		CACTGGTCCTTGGAATTCAAAATGCTAATGCTCTG[A/G]TTTTTTATTCTTTTTCTTCTTTCTTTTGCTTGATT
AX-184424415		1A	2893288	Fvb1-4	149476		CAGCGTGCAAAGAGAAAGTGTTGTCACTCTTGAAT[A/G]AAGCTGTTGGGAGTGGGAGTGCACTTATTTTAGAT
AX-184279291		1A	2893446	Fvb1-4	149318		TTCACCAACTACATCAGTGGGGACTGGGGCCATTC[C/T]AGTAACTGTTGAAAACACTGAAACAAAGTTGAATA
AX-184962710		1A	2893534	Fvb1-4	149230		CCAGCTACGCAGATGATGAGTCAGAAACAATTTCC[A/G]GTACATCTGGAACTGAAGACATATTGGATAATACA
AX-184434961		1A	2893600	Fvb1-4	149164		GCTTTAGAGATGATGAAGCAGAACTGAATATGAAG[G/T]CCTATAGCAGTTTGGTCATACCAGAAGATACCAGC
AX-184742525		1A	2895384	Fvb1-4	147385		AAGCTCTCGAGCATCACCAGAGAGAAGCCGGAAGT[C/T]GACCGGAAAGCCAACATCTCAATCGGCGACGACGG
AX-184465541		1A	2896008	Fvb1-4	146761		TCAGCCATTCACTTGGGTTTTACAGTACAGAAAAC[A/G]ACGTCGTTTGCCTCTTAGCTTCTTCTAGCTTGGCG
AX-184268231		1A	2896783	Fvb1-4	145986		GGCTCCTTGAGCTACAACCGACACAATCCCATCTC[C/T]GTTTTGAAATTCACTCGCTGAGATTGGTTTAGGGT
AX-184784194		1A	2901605	Fvb1-4	141143		CGCTTAGAGGCCGTCTAAGGACACTAAGGGGCTGT[C/T]GAGACCCACTTAGGGCCGCTTTGACCCGCCTTGAC
AX-184725859		1A	2908026	Fvb1-4	134750		TGAATTGATATTTTTTTTATACTTGTTTCCCGTTT[C/T]TGTTGATGTTAGCAAGAATTTGAATGTTGGGAATT
AX-184793807		1A	2910537	Fvb1-4	132227		AAAACGGGTCAAGGCGGTCACTTGGTGACCCTAGG[A/C]AGGCCTGGGAGAGCTTAGGAGGGTCAAGGCGGCCT
AX-184753465		1A	2914271	Fvb1-4	128463		TCAAGGCGGCCGCTTAGCGGCCATAGGCAGGTCAA[A/G]GAGGCCCTTTGGTGGCCATAAACGGGTCAAGGCGG
AX-184790491		1A	2918481	Fvb1-4	124204		TAAATGGGTGAATGCGGCCCCTTTTCTGCTCTAGA[C/T]GGGTTAAGGCGGCCTCTTGGTGGTCCTAGATAAGT
AX-184945010		1A	2924132	Fvb1-4	118224		CAATGGGATAAATGTTTCACGAGAAATGGATCAAA[A/G]CTTTCAAGTTCATGAAAATGTTAGAAGAGTGTCAT
AX-184048113		1A	2924646	Fvb1-4	117713		GAGATGGAGTCATGGAGGCATGGAGCAAAACCCAT[G/T]ATCGTTATCCAGTTAAGGCTTTAATCCGAAGCTTC
AX-184967747		1A	2925049	Fvb1-4	117310		AGTACTCACTGTTAAAGGCATTTCAGATATCCCTT[C/T]TTCAATATATACATCACCCATTAATTCTTGAAATC
AX-184617406		1A	2926593	Fvb1-4	115766	Yes	TATAATGGATAACAGAAGCACAATATGTAAGTGTA[A/C]ACAAAGAAGACTAATAACAACATCAATCACATTTC
AX-184246392		1A	2927496	Fvb1-4	114863		TAATAGCTTCTCTGATGATGGTGTCTCCACACAAC[C/T]TGTAATTGCTACTTGCTACGTAGTATGTACGTACA
AX-184062152		1A	2927662	Fvb1-4	114697		CAGTGTCTTGAGAAACATTAAACACTACATACCAA[A/G]CTATCCTTAATTTCTTAAGCCTTCTGTGTGGCTGA
AX-184184502		1A	2929457	Fvb1-4	112900		TGTCGGTTGATTTTAGTGTATACTTATCTTATTGT[G/T]GTTTTTTCATTTTTATATATTCTCGATCAATTTTG
AX-184358473		1A	2930622	Fvb1-4	111725		AGAATTTTGATCCATTTTTCACGTGGCTAAATATT[C/T]TGGTTCATTTTACTTGTTTTGAAGGTGTTGAGCTA
AX-184224891		1A	2932378	Fvb1-4	109975		CTTAAATGCACCGGCACCATTTAAAATCCAAGAAT[C/T]GGTCTTGCCGGTTGAGTAGTCGATTACAGTAAAAA
AX-184686749		1A	2933302	Fvb1-4	109050		GTTTGCGTGTGTGAGTGAGCAAACCTACTTGACTC[A/G]AGAAATGGAGGAACCCAAAAGGCTTTTGAAAGCAG
AX-184424414		1A	2933312	Fvb1-4	109040		GTGCAGTGTTGTTTGCGTGTGTGAGTGAGCAAACC[C/T]ACTTGACTCGAGAAATGGAGGAACCCAAAAGGCTT
AX-184224890		1A	2933543	Fvb1-4	108809		AAACTTTGAACCCAAAAGATTGAAACTTGTACTAT[G/T]GTGAGCTTGAAACAAGATTGAACCTTTGAGATTCT
AX-184048112		1A	2934639	Fvb1-4	107511		ATTTTGAGTATTTCTCAGTTAAAGGGTTTTAGTAA[A/G]TATTCACAATACCTTGGGATTTTCGACAATTTATA
AX-184224889		1A	2934942	Fvb1-4	107177		GATTTGCGTTTACTTAACCACCAAATATGTTTGTA[C/T]TTTGCAGGTACTCAACTCCGATCCTACTTGCCTAA
AX-184214597		1A	2934943	Fvb1-4	107176		AGATTTGCGTTTACTTAACCACCAAATATGTTTGT[A/G]CTTTGCAGGTACTCAACTCCGATCCTACTTGCCTA
AX-184521016		1A	2937036	Fvb1-4	105047		ACCCCATATCTTCATTTCGATCAAGAAAGAACACT[A/G]AGGGAATCGTTCTGAAACATGTCATGTCCATTGGA
AX-184521015		1A	2938971	Fvb1-4	101233	Yes	AAACCCTGGTTCCAATTAATGTGAATCACGATAAT[A/C]AATACATAACAATGCAATGGACCAATGGTGTCTTC
AX-184391877		1A	2942299	Fvb1-4	97870		AAAGTGGTCGTCCTAGTTATCTTTACGTTTGTTAC[C/T]AATTTTTTATGTGTTGAACTTATGATTTCGTAATT
AX-184945009		1A	2943276	Fvb1-4	94978		ATTACCTTGGTGAAGAAGCCAGAGCCATTATCCTG[A/G]CCAGCCCTTTATTCACTTTGTTATGTTTTCCCCTT
AX-184290585		1A	2943507	Fvb1-4	94747		TGTATTAGACTTAGGCCAGGGGAAGTAAACGGAAT[A/G]ATGTCCATGTTAGTGAACTGATCAACCCAAATAAG
AX-184030722		1A	2943652	Fvb1-4	94602		TTTTTGTATTGTTTGAATTGTTCCATGATATCGTG[G/T]ATCTAAGTAATTCGTACATTGTTTTCAAAACCTTT
AX-184025892		1A	2944088	Fvb1-4	94166		AATTGTTCTGTAGGTTATACGATGTGTTTAAAAAT[A/C]AAAAAGCTAGCAAATAGCAATGCATATATCCTTAT
AX-184091230		1A	2946167	Fvb1-4	92162		AAAGGATATGTGTTATTGTCTTAATTTGGAAGCTA[A/G]TTTCATTTAGGCAGTCATACTCTTTGTTCACGTTA
AX-184764228		1A	2949396	Fvb1-4	88966		CCCAAACGGGTTGGGGAGGTCTTCAACCGGGTAAA[C/T]GGGCATGACTCGTTCGGGTCCGGGTTCGGGTTCGG
AX-184279290		1A	2950297	Fvb1-4	88065	Yes	AACAGTACCATCAAACGATCTGCAGGCAAGAGACA[C/T]AACAACACTGCGGAGAACCTGCATTGTCTCCGTGT
AX-184512495		1A	2950787	Fvb1-4	87575		CTTTCTTCCTACGATACTCATGAGAAATATCCTCT[A/G]CTAGTACTTTTGCTGATAATACCCCCAGGGAGACA
AX-184604851		1A	2951819	Fvb1-4	86543		GTCTTGGCCTTTGATACATAGTATTGAAGACATCT[A/G]TCAAGACCGGTCTTCAATTCTGGAATCAATCCAGG
AX-123361821	AX-89834296	1A	2955177	NA	NA	Yes	AAACTCACTTTATCATCCACCTCAGTATTGTGGCT[C/T]AGCCATGCATAAGCCTCTCTAAAATCATCAAAAAC
AX-184503628		1A	2955360	Fvb1-4	83005		ATTTTATTATAGAGAAGCAACTTTATATTTCCTTT[C/T]GGATATTCTCCAATGAATTTTGACTTACAATAGGC
AX-184358472		1A	2955704	Fvb1-4	82658		AAAAGAAGCTTCTGGTTTTACCTTTTGAGGGATCA[A/G]TTCTTGCTATTTTTCTACTTGTGCTGCTGGGTGCC
AX-184512494		1A	2957332	Fvb1-4	81030		CGAAGCTAGTCTTTTTTCTTCATTTGGTGCCGAAA[A/C]AGGATTCCTTGTACTTTATATCATATGCATTTGAC
AX-184214594		1A	2959191	Fvb1-4	79172		TTATGGCATTGGGCTCCATTTTTTCAGTGGATTAC[A/G]TATTCCAGCAATATAAAGCTAATGTATGTTTTATA
AX-184764227		1A	2960107	Fvb1-4	78256		TCGTACCAGAACACGCCACGTGACATAGCTGTGTA[G/T]TGCGTGACCAATCACGAGCCTTGCTCCTGCCTTAC
AX-184591290		1A	2962595	Fvb1-4	75810		TTGGGCTGATCTGTGTGCTTGGGCCGGTTCTTACT[A/G]GATCACCAATGTTATTTGGGCCTTGGGTATATTGA
AX-184391876		1A	2963395	Fvb1-4	75010		TTCCTCGAATTCTCATTCTGCTTAACAATCGCATC[A/G]TACGAAATATTCCCCCTCGAATCAACCGTCACCGG
AX-184682749		1A	2964953	Fvb1-4	73452		CGGTAAAAACATGATTTGAATGTCTAAGCAAAAAA[A/G]GAAACACCAAGGGCTAATACTGATGGATGTTCGAA
AX-184682748		1A	2965109	Fvb1-4	73296		GTCTCAAACCAATAGATGCCCTTTTCTTTACCAGG[C/T]AGAGAATCAAGTGGTTGATCAAATCTATTGTTATA
AX-184967746		1A	2966592	Fvb1-4	71812		TAGACGCAGTTCTGGTTGATTTTAAACTCCGCCTT[A/G]TTATTATTACAGGGTTGTGTTGCACTGGAGGAACT
AX-184194282		1A	2968229	Fvb1-4	64241	Yes	CTACGCTTGAAAGTTTGTTCAGGTGACTATGATGC[G/T]ATTTCAAACCATCAGGTCCCAAATGCTTCCTTGGC
AX-184894737		1A	2968799	Fvb1-4	63659		TTTTCAAATTCAAAGGATATTTAGGAAAACAAATC[C/T]ATCCATATTTACTGTCATAATTGTTGTGATATAAA
AX-184665309		1A	2969685	Fvb1-4	62747		TCTGCTCTTTTTTTGTCGTGTATTGTTTTTCTCTC[A/G]TTTCCCCCCCCCCCCTTTTTTTTTTTGAAATAAAT
AX-184235382		1A	2969718	Fvb1-4	62714		ACGTATTGTTCGATTCCCCCACTCAGATCATTTTC[G/T]GCTCTTTTTTTGTCGTGTATTGTTTTTCTCTCATT
AX-184132098		1A	2973030	Fvb1-4	49018		ATTACGGCCAGCCAGCCATAGTTAGAGCCATAAGA[C/T]TTGCCATTATAAGGAACTGCAGGTAGCCTAATGTG
AX-184257369		1A	2974068	Fvb1-4	47979		ACTTGTCTATAATCGTGATTTGCTTTGTTCTTTGG[C/T]TAAATTTGTTAAATTCTTCAGACCCTTGATGATTT
AX-184424412		1A	2974305	Fvb1-4	47742		CTTTCGGCCAGTTACGACTGACTTGGATCATAAAG[C/T]TCAAGCTCCGGCTGTTTCCTTGGTAGACTAGGCAC
AX-184512493		1A	2977150	Fvb1-4	44899		TTGTTTCACAATATGTTTTACTACCTGCATATAAC[G/T]TACTGTTTTGGCATTCTCCCATTGTAGGTTGGAAA
AX-184075395		1A	2977215	Fvb1-4	44834		AGTGACAAATGATGCTGAATTAATTTGTAGTTGAT[G/T]TATTATCTCTTATCAATTCTTCCTTGTACTTGTTT
AX-184175002		1A	2978598	Fvb1-4	43451		TTTTCTTGTTTTCCTACTTCATGTGGACTTGGTCA[C/T]ATTTCTTGTGGGTGATGTTACTTTCTGTTTTGTTT
AX-184945008		1A	2981037	Fvb1-4	41011		AAATTGTGCTTGTGATATGCTCACTTTACGGTAGC[A/G]TGCTGATTGTTTATGGAGTCACTGATGACGTGTTG
AX-184402804		1A	2986261	Fvb1-4	38139		GATCAATGGAATCCTTCTACCCTATTTCAGCAACA[C/T]ACCAGAAAACTCTTACCTGATAGATTACCGGAAAA
AX-166523931	AX-89891504	1A	2988254	NA	NA		AGTTTCCATGACTCACCGCCACGGCTCACAAGTGA[A/C]CTGGAGGAGGACGTTGAGTTTGGCATTCCAGAGCA
AX-184117222		1A	2988971	Fvb1-4	36567		AAATATTCCCCCAAGGGAAACCCATCCTTTTTTCC[C/T]ATTCCTTTGAAAGTACTGAACAATGTACATGGGAT
AX-184037931		1A	2990490	Fvb1-4	35052		GCACCTTACTGTCCATGGTTGGACACATTTGTTTT[G/T]ATTGTAAAAATTGTCACCTCAAGTCTCAAATCTCA
AX-184554062		1A	2990502	Fvb1-4	35040		TGTACAAATTTGGCACCTTACTGTCCATGGTTGGA[C/T]ACATTTGTTTTGATTGTAAAAATTGTCACCTCAAG
AX-184598182		1A	2990826	Fvb1-4	34716		CAGAAGCAATATCTCGGTACAAGATTCAGAACCCG[A/G]GGCAGAAACAAACTCCGAAACTAGTGTTCATATAG
AX-184413632		1A	2991746	Fvb1-4	33799		ACAGTGCAGAGTTTGATGAATTCCCAATCGAATGG[A/C]CGCAGCCAGAGACCCAAAGGGAAGAGGGTAAAGCT
AX-184290584		1A	2991820	Fvb1-4	33725		TGATATAAGCTGTTTCTGTATCCTTGTGATAAATT[C/T]ATGGAGAATTGAAGAGAGATGTTATTATTGAAGGT
AX-184246391		1A	2992533	Fvb1-4	33003		TCATTCATGACGCCACATTCTTCAAAATCCTAAAC[C/T]ACCCACTCTTCTCCAACATATTGTCGCAAAACCCA
AX-184554061		1A	2992750	Fvb1-4	32787		AAAAATTAAAAAATTGGTTAAATCAGAACCTTCTG[A/G]AAATTGGGCTTTTGAATAACATGAATAGTCCAAGG
AX-184080412		1A	2998836	Fvb1-4	26698		AGTTGGTCCTATATATAGGATACACACTTTAATCG[A/G]TCTTTAGCCAAATGTTATTGATCGAACTGCCCACA
AX-184148121		1A	2999029	Fvb1-4	26503		ATTAGACCACTGAGCGAAAATTTAAAGGTTTTGAT[G/T]GTGTTTATGAAAGAATTGTCGACCATGCATTCTAC
AX-184611304		1A	2999222	Fvb1-4	26314		AGAATTTTGCCCCTACGTGCTACATCTTTTTTACT[C/T]TTCTTGGAAGGGTAACTACTAACTACATATTCTAC
AX-184124415		1A	2999434	Fvb1-4	26102		GAGTCCTGGGGAAGGTGATCTGCGTTCCAAAGTGA[G/T]AGGAATTCGTAGGGTTTGTAAATTCTAGTTTAGGT
AX-184080411		1A	3000900	Fvb1-4	24652		TAGCTTTACCAAAAGACGAGAGCTCACCTTTCCCT[G/T]TTCTCTTTCGCCATGCAAAGGTACAAACACCACAA
AX-184033989		1A	3002953	Fvb1-4	22600		GCATAAAATTAAACATACATGCAGTGACATTATAT[G/T]TGCTTTTACTATAGACTGAACAGTCAATATATATG
AX-184324842		1A	3003013	Fvb1-4	22540		TGGTTTGCGTTTTTTGGAACAAGATGCATCAATTC[A/G]ATGGTGAAAAACAATCATCCTCTAGCATAAAATTA
AX-184301830		1A	3006122	Fvb1-4	20321		GAATGCTAGCTGTGGAGTCTTTCTCAAAATCCTTT[C/T]GTTGTTCGTTGATTGTTTGGATCACAGGATTTTCA
AX-184070616		1A	3008302	Fvb1-4	18131		CTCTCATCCGCTATTCTCTATATACAGAATGCAAT[A/G]TTCAGTTGCTAAAACGCAAAATTCTAAAACAACTT
AX-184391875		1A	3010366	Fvb1-4	16067		CACATTCAGAACAGCTATGTATATTATATATATTG[C/T]GTAGGCTAAATATTGGCTTCTCATACAAACCGCGG
AX-184369612		1A	3011184	Fvb1-4	15237		ATGATGTCGTCTTGTCTAATCACCGGCCTACTATC[C/T]GACTGGTTTACTGACCTCTGATTAGACCCAAAAAC
AX-184184500		1A	3016648	Fvb1-4	11480		AATTATGACAAACCTTGTGACCTCTCATCAACTTG[C/T]GCATGATTAGACAATCTTTGATACGAACAACTCCC
AX-184156832		1A	3017822	Fvb1-4	10304		CATTACGATAATCAATAACGTACAGTAATTAGATA[A/G]TGAATTTTACCAATCGACGGTCTTCGGTGCTGATG
AX-184955090		1A	3017871	Fvb1-4	10255	Yes	CGATGACTATACCTAAAATTTCAATATTTTTTCAC[A/G]AGAGTTGTATACACATTACGATAATCAATAACGTA
AX-184165829		1A	3018393	Fvb1-4	9733		ACTTATAAAACCTATGCAAGCGGTGTTACTGAAAC[C/T]ACATATCATGATATACAATCTACATTACTGCTTCT
AX-184660696		1A	3019079	Fvb1-4	9047	Yes	ACAATCAGTTCTGTATACTCAAACATGTCACATAT[C/T]AAACATTGTTTCATGGGAAAGTATAGGTTAAGTCC
AX-184117221		1A	3019211	Fvb1-4	8915		TCAGTATATGAAGAATGAAGCTATAGAAGAATGAA[A/G]AGAAAATCCTTATAACCCTTCAGATTGATATTATG
AX-184110249		1A	3025237	Fvb1-4	2513596		TTGTTTGCTTTGCATTATGATCGATGGTGGTTTAT[A/G]TTACCTTAAACCAATTATTTTTGTGAGTCTGAGAG
AX-184880051		1A	3027524	Fvb1-4	2515883		GCTTGGAATTGGATTGGTCAGTCGTGAAGGTTGAA[A/G]TAATTGATGACATCTACTGTCTCGTATGGTCCTTG
AX-184085635		1A	3027592	Fvb1-4	2515951		TTGAACTGTCTCATATGGTCCTTGGTTGTTTTTTC[A/C]ATCGGAAATGCAATTTGCTCTTATTCTTGTGAAAT
AX-184165862		1A	3028957	Fvb1-4	2517316	Yes	CATTCTGGTTTCTAGTCCTTTCCTTATTCTCAAAC[C/T]CATCTGCATTGTTAAATTGTTTTCTTCTGAATCAT
AX-184860535		1A	3029679	Fvb1-4	2518040		TGAAGATACTTGAGAATGCTGTAGAAGATGCCCAT[C/T]ATGTAATCAGCAAAACACGTGCAGCACTCAAAGGT
AX-184117247		1A	3036385	Fvb1-4	2524289		GTCCTTGTTTTGTTTCTGGGATTTTGAAGTGGGTA[C/T]TCTTTGCTGAGAGATCCTCAATACAACAAAGGGCT
AX-184391921		1A	3036651	Fvb1-4	2524554		ACATTGTTTGAAGTTTAGGTGAATGTTGACATCTT[A/G]TTGGTTCTCTTTCTTTTCCCAAATTAACCAGGAAA
AX-184091252		1A	3037095	Fvb1-4	2524998	Yes	ATTTTCACAAAATAAAGTTCTGATCACATGAAAAT[A/C]TTTCAACTTGCAGAGGTAGAATTCTCGAGGTATTG
AX-184279332		1A	3038391	Fvb1-4	2526292		TTTCTCTCTTCACTATCGCATATGATGGCTTTTCA[C/T]GTTAACTAGTTAGAACTAGGCAACTGCAACTGTGG
AX-184485138		1A	3039024	Fvb1-4	2526925		AGAGCATTCACGAAAGAAGTGATCGAGGCACTAGC[C/T]TCCTTCAATGAGGTGCTCCTATCCTTCCTTCTTTG
AX-123417758		1A	3039952	Fvb1-4	2527850		CTACACGACTCCCTCGTCCAGAAAATCTTGTCAAG[C/T]ATGCTGAGAGTTGCATGTATAGTCCTCTCTACAGA
AX-184062168		1A	3040358	Fvb1-4	2528258	Yes	TCCTGAAGCACACTGCTGTAGAAATGGTGAGATAC[A/C]AATCCGGCCAGAACAGCACATGAATTTACAGAGGA
AX-184935087		1A	3041326	Fvb1-4	2529226		GAATTCAGATACAGATAAAACATAGACATTGCCGG[C/T]AACCTCAGGAAAATGATTCTGAAAGTTAATACAGT
AX-184554089		1A	3042734	Fvb1-4	2530634	Yes	GACCCAAACCACAAACCGAGTCGAAATAAACGAAT[C/T]GGCACATTGCCTGCATTTCCAACTCTACTAGGTGA
AX-184854440		1A	3043717	Fvb1-4	2531616		TTATCTAAAATTTGTTCTTCGTTGGTCAGAGAAAC[C/T]ATCTGCGATTTTCTCATGATGATCCTTATTCTCAC
AX-184369659		1A	3044904	Fvb1-4	2532808		TTTCTTTCATACGTATTGCTCTCACGTAATAATTG[A/G]CACTAAATTCATATGTTAGTTAGGTTTTCGTGAGT
AX-184175030		1A	3046422	Fvb1-4	2534328		GTCTCGCCACAACATGATCGAGATCAATCTGCATG[C/T]ATCTATTTTCAGTTCCTAATTTAAGCAATCTTGGA
AX-184538034		1A	3046500	Fvb1-4	2534406		GTTTATTTTATTTTATTTTTTTGAAGCTAAAAGAC[C/T]GAATATAATTAAAGAACCGCCCCTCGGACAACCAC
AX-184650869		1A	3046678	Fvb1-4	2534584		GCAATTTTGATGGTAAACATGGCCACATAAGACTT[A/G]CTAATTAGCTCTCGTAAAACTTCAAAACAAATTGA
AX-184907261		1A	3047104	Fvb1-4	2535010		GATTAATAAAACTCTCCATAAACTTTTGCAACATT[G/T]ATGGGATTAATGAAACTAAGGATGAAACAGATATG
AX-184873633		1A	3047141	Fvb1-4	2535047		TGGGATTAATGAAACTAAGGATGAAACAGATATGC[A/G]AACTCGAATAAATTGAGGAATAAATACCTAACAAA
AX-184678585		1A	3047376	Fvb1-4	2535282		GGCTTTTAGCCTCTGGCATCTGCTCTACCAAACAC[A/G]TTGCACTAAGGTCGTTTATAGTCTCACGAATAGTG
AX-184279333		1A	3047865	Fvb1-4	2535771		AACTTTCTATTGTCGTGTTCGATGGAGATGCATGT[C/T]CTGCTTGTTATGAAATAGATATTCAACATATGGAC
AX-184930238		1A	3049658	Fvb1-4	2537451		TACAGTAGAGAAATCTAAGGCAGAGGCCAGTTTAT[A/G]TACACACAAGAATGAGAGCTGTAAAGGGTCTTTAC
AX-184512531		1A	3050040	Fvb1-4	2537835		CAATACCAATATGGACCTACTAAACTGGCCCGAGT[G/T]AGTAAAAGAAAAACAATAAAAAGATTGTATCACTA
AX-184268273		1A	3052822	Fvb1-4	2540614		TCTAAATTGTACCTGTTATACATTATACATAGGTG[G/T]CTAAATTTTGTGCTGAGCGAATGCATGAAGTCATA
AX-184455571		1A	3053698	Fvb1-4	2541490	Yes	TTACATTATAGTTTATACAAAATGCTCACATTGTG[A/G]TAACATGCAAAACAGTTTTGTTAATCATTCACAGT
AX-123386089		1A	3054086	Fvb1-4	2541878		AGTTTTTCTGTCACATTTGAGCTTAAACGGAGATA[A/G]TTAATGGAAGCTATGTTTCAGGTGATCGGTATCTA
AX-184279334		1A	3055048	Fvb1-4	2542840		ATTCTATACGTGCTTCAAGTTATACTAGTTTCGTC[A/G]TTCTTATGTACATTTCTTTCTTTACTTCAAGGCGC
AX-184455572		1A	3055858	Fvb1-4	2543650		AAACTCTATAGAACCATCAAATATGATAAATTTTG[A/G]GTTAGAGATTATAAAGTGTGTTCATCCAAAAAAAA
AX-184097200		1A	3056324	Fvb1-4	2544109	Yes	ATAAAATGGATACTAAGCACCGTATATGGCGCGTG[A/G]GTGATTAGCAACACATATCAACGGTTAACAGCCGT
AX-184369660		1A	3056420	Fvb1-4	2544205		AACAGTTGACAGTCACTAACGCGCGCATGCGACTG[C/T]CATAATTTGCTGCATTGCTCTTGTTTTGCATACTC
AX-184290621		1A	3056819	Fvb1-4	2544604		TGAAGTGAATAATTTGTTCACTCTTCAGGGAATGC[G/T]TGACGATCACTATGTCCAACTCGAAGAGTTGGAAG
AX-166502884	AX-89779861	1A	3057047	NA	NA	Yes	CAAATGATAATGGCTAATGTTTATGTTGTCACAGG[C/T]ATGAACCAGAATTTGATCCCCAACAGATAGATCAG
AX-184165864		1A	3057389	Fvb1-4	2545187		TAGACTTGAAATTATAGGTGATTAATGAATTAACT[C/T]GTCCATTGATACATGTGAGCAGGTTTAGGGATCAT
AX-184434990		1A	3060182	Fvb1-4	2547980		CACCTGATCATGTTCATAGAAATTGTGAGATGATC[A/C]GATCAATAGAAAATAACGCACTAAGGTATATCTGT
AX-184545993		1A	3060914	Fvb1-4	2548712		ATCCGGACGAGAAGGGTATGTGAATCTGACATCTA[C/T]GAATTCGAGTTCACCTCTAATGTTGTTCAACACAA
AX-184313412		1A	3061251	Fvb1-4	2549049		CCTTGCAATGAAAGGGTCAATTAGTCGCATCTACA[A/G]TTCTACACATAAACACTGTTCATGATTAGTACTAG
AX-184058213		1A	3061435	Fvb1-4	2549233		ATTTGCACACCGTGTATTGAAGATTATCCCGATTA[G/T]TACATTTATCAAACAATAACTGTTGTAATGTCCAC
AX-184529682		1A	3061585	Fvb1-4	2549383		ACGAAGGAGATGCCAGCAGCATAGATTCGACCACC[A/G]CTTTCGCCTCTATACATCACCAAATGGCTACCATA
AX-184268274		1A	3062183	Fvb1-4	2549981		GTATATGTTAGCCTTATATTTTTTTTAGTAGGGAA[A/G]CGGAGTCAAGCTCCATTCAATATATCGATCAACGA
AX-166527498	AX-89904253	1A	3064291	NA	NA		CAGTCTCAAAACAACTAAACAAACCATAAAGAATA[A/G]CACGCCTCTCAGGCATTCAGGGATCAGAGAAGATA
AX-184424455		1A	3064654	Fvb1-4	2552449		ACTAAAACATATATGGCTTCAAATCTCAAAAGCTA[A/C]CTCTTCTGTTCTCTGTTCTCTTTGTACTTAGTTTA
AX-184024157		1A	3064699	Fvb1-4	2552494		TCTCTGTTCTCTTTGTACTTAGTTTAGTTAGAAAT[C/T]AATCGACATTAGTTGTGTGGTGACATGTAAATGAT
AX-184494388		1A	3066919	Fvb1-4	2554711		CAACACAAGTGACAAGTAACAACCAATTACTGACA[A/G]CAAAATTTCACAATACGCCAGGATTAGGAACATGA
AX-184175032		1A	3066931	Fvb1-4	2554723		CAAGTAACAACCAATTACTGACAGCAAAATTTCAC[A/G]ATACGCCAGGATTAGGAACATGAAAGTTAGAGGTT
AX-184413671		1A	3068857	Fvb1-4	2556649		ATGTGAACTAGTAACAGAAGACCAATATGAGATGA[C/T]ATACGAACATATGACAAGAATGTCCTAGAATGAAG
AX-184402850		1A	3069095	Fvb1-4	2556887		ATATCCGTAGCTAACTGTGACTCATCATTATTCAA[A/G]CAATGATCAGGTCTCGGTACCAAATTTGGGGCCTT
AX-184235414		1A	3069621	Fvb1-4	2557413		AAAGCGGAAGATGCAAGGAACAATCCCAATCAACA[A/G]GCATCTGTCTTGTATCAACAGAATGTTTATCACAA
AX-184184547		1A	3070010	Fvb1-4	2557802		CTTAAATCTCAATTAAATTTGATAAAGACTAAAAC[G/T]TGTGCTTTTCTAAACTCACCCCAAGAGCAATCTGC
AX-184611318		1A	3070600	Fvb1-4	2558392		TCTGTTTTTCTGGTCGGTACTTTTTCGCCGGAAAA[G/T]GTTTGGTTTGTGATTTTGCGGCGGGGACAGTGAAA
AX-184021174		1A	3071748	Fvb1-4	2559540		GTCTCCACTCATTTTCTCCCAACTTTAAGCAATTT[A/C]AGTTGATAGTTGGTACTGGATTAAGTGAAACGCAT
AX-184042608		1A	3072547	Fvb1-4	2560339		TGCTTGTTAGTTGAAAGTGTTCTTGAATACACCAT[C/T]TGCTTTTCTGATTCAGATATAACATCCTACTAAAG
AX-184290622		1A	3074811	Fvb1-4	2562603		ATATAGGGTGTGACAGACTGTCTATGATGGATGAT[A/G]AACAGTAGAGCAGAGAACAAAGCAAGGTTGAAGTT
AX-184634986		1A	3074993	Fvb1-4	2562785		GAATCATGTGGGTTAAGCTGTGAAGACACACCCAG[C/T]CTTTCTTGATTTTGAAAGCCCTTAATCCCTGATTG
AX-184538035		1A	3075071	Fvb1-4	2562863		CGCTGTCTTGCCACGTAGTGATCGATGATCAAATT[G/T]TTGGCCGACATGTTAATTACGTGTGTATGTCATTA
AX-184584266		1A	3075261	Fvb1-4	2563053		TCAAGTTTATGATTTTGAGAGCTTATGGTTTGGTT[A/G]TAACAATGTATCTCCATTTTAAACTTTTAGTTGTG
AX-184257405		1A	3075517	Fvb1-4	2563309		CAATTCATAATGTTTCCTTTTCTTGTTAGGGAACA[G/T]ATAACTTTCCTTTTTCCTCTGCTCACTGGGATTAA
AX-184925533		1A	3075568	Fvb1-4	2563360		CCTCTGCTCACTGGGATTAATCATGCGTCGATCTC[C/T]AAGTATTACTACATTTGCAGAGTCCCTTGTTCCTC
AX-184424456		1A	3075661	Fvb1-4	2563453		ATTAGTAAATTCACTGAAACTTGAGAGCTAAGAGA[A/G]TTCTCTGTCATGGCTTCGGTAGATTCTGTGCTTGT
AX-184475556		1A	3075759	Fvb1-4	2563551		CATCATATATAGTTTCCAAGATAAAATCACCAAGC[C/T]TGGACTCGCCGTGGCCATAGATATAGTTGCAAGTA
AX-184894756		1A	3075795	Fvb1-4	2563587		TGGACTCGCCGTGGCCATAGATATAGTTGCAAGTA[C/T]ACTCATGCTAGTAGTTCTTGCAATGCTCCGCACCA
AX-184887181		1A	3076000	Fvb1-4	2563792		ATGAGACTGATGCAACAAGAGCTATACTGCAGAGT[G/T]GAATTTCCTTTTAGGAGGCCTGAAGGTTATGTGAT
AX-184075420		1A	3077407	Fvb1-4	2565249		CTGGAACTGGATTATATCTTCCTCAAAGGATTAGA[A/C]TATGTACGTGTGCTTTACAATTTACTTAACAGAAG
AX-184665322		1A	3077771	Fvb1-4	2565612		GGTTTCATATGACTGCAAACTCTCACTGAACCTCC[A/G]CAGAAATACAAGGACTTCCAAACTGAATATCAAGC
AX-184413674		1A	3078146	Fvb1-4	2565987		TGTATGTTTGATTCAGCAGTTGAAGGAGTTCAGCT[C/T]GGAATTATGATTCTAGCTGTGGTGGCATTGCTTCT
AX-184434991		1A	3079030	Fvb1-4	2566871		GTGAGGTTTTACATCAATGTGCAGAATGTGTTTCA[A/G]TTGGTTCTTTATAAGTGCAAATTCATAGGTTGATC
AX-184156872		1A	3081871	Fvb1-4	2569710		GGCTGTTGACAACAAATATTCCAGAAATCAATGAG[C/T]CAGGTATATGTTATGCACCCTAATATACTTTTAAG
AX-184434992		1A	3082663	Fvb1-4	2570502	Yes	AAACATAAGTTGTGCTACACCTTTATTATTGCACA[A/G]CGTAATACAAATAATACTTTAGTTTGTACACTAGA
AX-184020334		1A	3082836	Fvb1-4	2570675		AGGTAAAGGAGGTTAGTATATTGAAGATTGTTTTA[A/G]TGTAAACATCAGCCATTTAAATAATATGAAGAAGA
AX-184313414		1A	3083434	Fvb1-4	2571272		AACCATAACACTAAACAACAAGCCAATCGCCGAGA[G/T]AGACTAGAGTTCAAGTACCTGACATAAGCTGCACA
AX-184156873		1A	3085978	Fvb1-4	2576004		TGAGGCAGAGCAAGTTTAGTAATGGTCTATCTCTC[C/T]GGCTTGACGCTAGCGCAAATTTTCTGAAACAATTC
AX-184268275		1A	3086180	Fvb1-4	2576206		ATAAGATGATGTACCAAACTACCAATAAAAAGATT[A/G]GTTACATTAATGTATTAATCCAAGGATTCGAAAAG
AX-184554090		1A	3086457	Fvb1-4	2576475		AACTCTAAAAGATGCCTATATAAATAATCATTTCA[G/T]ACAGAGCAATGTAAAATGGGAATCATCCTATAAAG
AX-184391922		1A	3086488	Fvb1-4	2576506		TTCATACAGAGCAATGTAAAATGGGAATCATCCTA[C/T]AAAGACAGTACCTTAATCTAGTGTAATAAATTTAA
AX-123367777	AX-89875092	1A	3086564	NA	NA	Yes	TGTAGAATCTTGATCCAGTCCGTTATTCTGCTGAG[C/T]AACCACATGAACTTCACTCTTCTCATTGTTTCCCA
AX-184720285		1A	3087859	Fvb1-4	2577850		CATTTCTTCTTTCTGCACTCTTCCTTTCCGATGGA[C/T]CACCATTCCCAACAAGACCTTCTGCAGACACCTCC
AX-184194324		1A	3089672	Fvb1-4	2579670		ATGTTGGTTCTGGTTTGCTTTGGGAGTAAGGAAAT[C/T]CTAAAGCTGCATTTAACTTCTGAGTTGTTTTGTTT
AX-184148154		1A	3091383	Fvb1-4	2581381		GATTGACTAAACCTAATCCGGTTTAGTTACTCATT[C/T]TGTATATATTAGTTGAAGGACAACCACTTTAAAAC
AX-184029330		1A	3093783	Fvb1-4	2583330		CCCATACCAACCAGTTTCTATTTCATAACAAGTCA[C/T]CCCTGCATCACTGCATGCGTGCACAGTTTGGAAAG
AX-184301872		1A	3093891	Fvb1-4	2583438		CCTTGTGGTTTAGTCAAGCACACCACTATTCTTCT[C/T]TTATCACAGACAATTGAAGAACATGTAGTTCTTCC
AX-184669806		1A	3093982	Fvb1-4	2583529		GAAACAGACATGATAACCCACCTTCAAATCAAGCA[A/C]GCCTAGCTCAATGGATCAAGGACTAAAATATCGGA
AX-184962739		1A	3094896	Fvb1-4	2584640		TTGATTCTATAAACAAAAAAAATATGCCGGAAGCT[C/T]TGCAAAATCAACAAGAAAGCCGTCGGCATCGATTT
AX-184611319		1A	3095650	Fvb1-4	2585394		TTACTTGGTCTATTTCCTGGAAATTACTTGGTAAT[C/T]ACAATAAGATCAAGTCAACTAGTTGATCTATATCA
AX-184391923		1A	3101368	Fvb1-4	2591334		TAGCCAATGGAAATGCCTGACCCTTTGTCAAATTA[A/G]TAGCATACATTTGGGTAGTAGCAACTAATCACTAA
AX-184883550		1A	3102234	Fvb1-4	2592201		TGTTAGCATTACAAGGTTGTATCTAGCACTATTAT[C/T]CTGATATCTTTGATATCTTGCCATTTAGAAGCAGG
AX-184604876		1A	3102823	Fvb1-4	2592790		AGTTCTAAGTCACGATCATTCTTCATTATTAATTT[A/C]TTATGGTGAAATGTATATGGTATGACTTACAAACC
AX-184103456		1A	3103881	Fvb1-4	2593649		AGTTTTGCAAAGGGAGTTGCACCAATCCATTTCAA[C/T]CATCAATCAAAACCAAGCTTCTTTTCAAAATTAAA
AX-166510807	AX-89817966	1A	3104763	NA	NA	Yes	CTCAGTCCGCCTCTTCCATAATTAGTTCATTGCAC[A/G]GCACCCACGAACAAGAGGTACTCACTGAAACTCCT
AX-184694390		1A	3104995	Fvb1-4	2594763		TTCCAGGTGACTAATTGGCTTATTACGCAGCCGTG[G/T]TCGGCCTGTTTCTCAAGGGGACGGCATTTGACGGA
AX-184257408		1A	3105346	Fvb1-4	2595125		ATTAGTCCATCTGGTATGGTTACTCATTCTGTATA[C/T]TTTAGTTGAAGGACAACCATTTAAAACAAAGCTAT
AX-184413675		1A	3107051	Fvb1-4	2595797	Yes	CTGTAACCCATTCAATTATGGACACTTGTCGTTCC[A/G]CGTCACCACATTTAACACCTACTTAACAGGGTTAA
AX-166510808	AX-89817967	1A	3107434	NA	NA		AAGGTGGTGATAGAGACAGATATTTCGGGTTAAAA[A/G]TTGGCGGTTTAGAGGATGGCGATGTCGCCGGTGGT
AX-184070637		1A	3108159	Fvb1-4	2597253		ATGGAGCTAAAACAAAATTTAACAGCTAACTGATA[A/G]GCACAGATCCTCCTCTAGATAATGGAGTCCATGAA
AX-166510809	AX-89817973	1A	3109508	NA	NA		CTCCAGAGCTTGGTAAGCATTCGCTGCTTGAAGAC[G/T]TCCAGGTTTCGGTGAATAGGCTTACCGGGAAGCTG
AX-184718271		1A	3111618	Fvb1-4	2600722		CTCTCTCTCCCAAAACCCTAAAGGTCGTCCAACAA[A/G]AGAAGCTGCCCGGTCCGGCAGCACGCCCCCACGGC
AX-184858342		1A	3114307	Fvb1-4	2603324		TACAAGAATTAGGTATTAAAAACCCAAATAGCACA[A/G]TATTAAATTAAGAACATAGTATGAATTGGGGAAAT
AX-184880055		1A	3114359	Fvb1-4	2603376		TAGTATGAATTGGGGAAATTTGATAGAACAAATTG[A/G]TTAAACGACTACTTCAAGCATTAACATAACATTCT
AX-184070638		1A	3114747	Fvb1-4	2603764		AAACAAACTGTTCTAGAAAATCGGCTGTAGGATGT[G/T]ATTTGTGTTTTCCTACTCCCTCAAACTGAGTTAAC
AX-184380908		1A	3114778	Fvb1-4	2603795		ATGTGATTTGTGTTTTCCTACTCCCTCAAACTGAG[C/T]TAACCAAACACGAAGTGTATCAAAGAAAAGAGAGG
AX-184465573		1A	3114821	Fvb1-4	2603838		ACACGAAGTGTATCAAAGAAAAGAGAGGTTTGTTC[A/G]ATTTTCTCAAGCGAAATGTCAATAATTGAAAAGGA
AX-184629326		1A	3115510	Fvb1-4	2604527		AACTTCAAATTCCAAAACAAAATTGTACGGTTTCA[A/G]TAAAAATGGTAACGGGTCTCAGAAACACAATTTCA
AX-184712033		1A	3117714	Fvb1-4	1673		ACAGATTCGATGGTATGAGAAAGGCGTACCCCAGC[C/T]GTTCCGGCAATCACTCTCAGACCCAGATGACCCCT
AX-184775708		1A	3118719	Fvb1-4	2607709		TGTGGGCTTGTTCCTGAAGGCAATCTCGGTCGGGG[C/T]GGCCGGGTCTAGATCGTTGGATTTGTATAGAGGGA
AX-184413676		1A	3119115	Fvb1-4	2608105		TGCCTTTGTTTGTTCTGGAATGGAATGTTTGACTG[A/G]GTTTTCGTACTGGCTTTCTAATACCATTGGGGCAT
AX-184475557		1A	3119634	Fvb1-4	2608624		CCTTAGTTTTCCAATCCCATCTGCTTCTACACAAC[A/C]ACTCCCCCCATTTTTTCTCTTCACGTCAGAATCAC
AX-184029331		1A	3120235	Fvb1-4	2609225	Yes	TTATGCATCTAACTTGAAATCAATAATATATATTA[C/T]TTTGTCTATATCCTGGAAATTACTTGGTAATTAAT
AX-184402852		1A	3122871	Fvb1-4	2614716		AGGGTGGAAATAGCTGACAACAAGTTTTCAGGACA[G/T]ATTCCAAGAGGGGTGTCTTCCTGCAAGAAGCTGCA
AX-184494389		1A	3123287	Fvb1-4	2615132		TGCGAATGAGAGAAGCTTCTTGAACAATACTGGTC[C/T]ATGTGCAAGCACCAGTGGTTATAATGTCAATATAT
AX-184645746		1A	3124652	Fvb1-4	2616497		CCAATAAAAGGGGATATAAGACTAAAGCGGCGCTT[A/G]GTCGTTGGACGGGCTATGAGAGATGGGCTCCGGCT
AX-184402853		1A	3126005	Fvb1-4	2617850		TGTGCCTGCATATTATGATGTTTCTTTTACATCTA[A/G]ATAGTGAAAACTTCTAATACATCGTAATTGAGCGT
AX-184246436		1A	3129083	Fvb1-4	2620930		CAAGTACAAACAACTTAGGCATTGATAGATTACTT[A/C]AAGAAATACTAACTTCTGAAGTCCCAGTCATCAAA
AX-184313416		1A	3129262	Fvb1-4	2621109		TAAAATAGTCCTTTCTCATCCCTGAAAATTAAAGA[G/T]AAAAGTAAGGGACTGAGCTATGATTTCAAGAGGAC
AX-184048127		1A	3129391	Fvb1-4	2621238		TTACAGATTACAAAATCATTCCAACAATTTCACTA[C/T]GCCCTGCTGTGCCACAGTTGAATATACAGCGGAAG
AX-184336011		1A	3129857	Fvb1-4	2621704		AAAACAAGCTCAAAATCTTTACACATATAAAAACA[A/G]CAAACAATTAAAACCACCGATTCAAACAAAACCAA
AX-184465574		1A	3132388	Fvb1-4	2624243		TGCTTCTTCATGAATATATTCCACCTTCTCGTCTT[A/G]TTAAAATGAAATTCATTCGTCTTGTTAAAATGAAA
AX-184485139		1A	3132687	Fvb1-4	2624542		GTGCTTGTGCTACTGCTAAATCTCTAGCCTGCTGC[A/G]TACTAACACTCAATCTGACTCCACTACTAGTTTGA
AX-184669807		1A	3133944	Fvb1-4	2625801		ATGTATAAAGTGAGGACGTAGTGCTCATTGTGGGC[C/T]GAAGTGTCGTATTCCTTGTGGGCCGAGCCTGAGTG
AX-184465575		1A	3134241	Fvb1-4	2626098		ACAGTTCGTCAGTCTTAATAGTATACAGTACTTCA[C/T]GCCGGCCTTCTGGTGGTGCTGACAGAGATAGTAGC
AX-166527429	AX-89904254	1A	3136130	NA	NA		CTTGGAGGGGTCCCGAAGGGGATCATTAGTGCCCA[A/G]CTTTGGAAGAGACTTGTTGTATCACTTGTATGCTT
AX-184045239		1A	3141945	Fvb1-4	2631018		TACTTTGAGATATCATTTTTCAAGATAGATTACCC[A/G]TGACAAGTTCCATATTATCCAATATGTATAAGCTA
AX-184246438		1A	3142559	Fvb1-4	2631632		CGATATCGATCTGTCTATTTTTATCCATGCACCCC[C/T]TTCTTTCTTGATTTATATAAACACACACCTATCTC
AX-184313417		1A	3144709	Fvb1-4	2633794		AATATACGTATGTAAGACTATAAGACCATAAGACG[G/T]GACACATCAGTACACATACACACAACAGAGAAAGT
AX-184347210		1A	3144748	Fvb1-4	2633833		ACATCAGTACACATACACACAACAGAGAAAGTGAT[C/T]AATATATACGATGATGATAACCTAGCTATATATAT
AX-184148156		1A	3145026	Fvb1-4	2634111		TTGTACTCATCGAAAATTGCATCTCCTACGTAATC[C/T]GACATATCTGACGTCTCTATATATTTTCCAAACCA
AX-184665323		1A	3147497	Fvb1-4	2636767		ATTCGGACATGTTTGATCTTTTCCTTCATCGAGTA[C/T]GTTGGGTGGACAAGGTAAGCCAGGCTTTCCACAGT
AX-184224929		1A	3155092	Fvb1-4	2644586		TTGACAAGCTTCTTTCTACGTACTAGCTAGTGATC[G/T]CTTGCTCATACTAGTGAAAACAATTCTTTGAGAAA
AX-184678586		1A	3155233	Fvb1-4	2644727		GAAAACAATTCTTAATTTCTCAAAGAAGAATGCTT[C/T]CCAAAATTCATTCACAATAGATTCAATACAAACAC
AX-184714117		1A	3157295	Fvb1-4	2646776		CACGCCGAGGTTTGTGAACTCCTTCGGGCCTAATG[A/C]GCCGGCGACGCCGGCCAAGACTATCTGTGCTGATA
AX-184529683		1A	3157305	Fvb1-4	2646786		TTTGTGAACTCCTTCGGGCCTAATGCGCCGGCGAC[G/T]CCGGCCAAGACTATCTGTGCTGATAATTTTTACAG
AX-123363508	AX-89847064	1A	3157535	NA	NA		GATGCAGAGGTCTTGTTCACAAGTGCAGGAAGTCA[A/T]TAATTTCAAGAATGCTGTGATGGGGAAGCTTGATA
AX-184175033		1A	3159515	Fvb1-4	2648994		TTATTTGAATAAATGGGTTTGAAACCGAATTTGTA[A/G]GACTCGTGTCCTGGATCATCTTGGAGTCTTCTTGG
AX-184611321		1A	3159597	Fvb1-4	2649075	Yes	CAAGTTATGGATTGTAAATGGTTTAGGCCTTTTGG[G/T]GTTGTAGGAACCAAGTTTCGGGCTCTACGGCACGC
AX-184279335		1A	3159781	Fvb1-4	2649260		ATCCAGCTCCATATTCCCACCACCAGCTAACCGGC[C/T]ATTCACTCTCCTGTTCTTCAAGATCACTGGGACTC
AX-184434993		1A	3160129	Fvb1-4	2649608		AGATGCATCAGAATCCGGTTGTAAGTGTGAAGAAT[C/T]CTCATAGGGTGAAACATAGGGAAGTTTCTGAAACT
AX-184257410		1A	3160185	Fvb1-4	2649664		GAAGTTTCTGAAACTCCTCTAACCAATCTTTAATC[G/T]TGTTCCTCAGCCTCAAACCCTTGGAAGGGAAACGC
AX-184762430		1A	3160222	Fvb1-4	2649701		GTTCCTCAGCCTCAAACCCTTGGAAGGGAAACGCG[A/G]AAACTCAACTGCCTCCGTTGGGCCTCCAGAATACA
AX-184584268		1A	3160812	Fvb1-4	2650290		TCAAAGTATGAGTCTTTCTTCCATTTCATGTAGAC[A/G]TTAACATAGTTGGATTTCTGGGTGTGATCCGGGTG
AX-184132121		1A	3178340	Fvb1-4	2664188		GTTGGGTTTTCAATTGTCTCTGATTTTCAGAATTT[A/C]TTTCTATTTTCAATGATGTCTACTTTATTTTGAAT
AX-184858343		1A	3179623	Fvb1-4	2665470		TATAAGAGGCTATATAGGGAAATATCAAATATGGA[A/C]TGTGTCATTTTTCTAATTGTGCAGGTATGGAGAGA
AX-184313418		1A	3181466	Fvb1-4	2667313		ATTATGATCTAAGTTGCTTACAAGTTACAACTCAA[C/T]TTTGAATTATAGGATACCCAGTATACCATTCCATG
AX-184445420		1A	3181863	Fvb1-4	2667710		CTGAATATACTTCCATGATATTTAATCCTTGATTG[A/G]CAGAAATACATGAAGGATTTGGAAATTGAGATATC
AX-184629327		1A	3183191	Fvb1-4	2669028		ATCATCAGTAACTTCACCATCAAAAACAGCACAGC[A/G]GCAACAGGAGGACTGGAGTCAGTGCTATACGACTA
AX-184020736		1A	3183853	Fvb1-4	2669678	Yes	TTTGGTACGGATTTCTATTTTTGCACCACTTTTTC[A/G]ATTGAATTTCCTCATATCTACCGTCTAGTATCTAG
AX-184336012		1A	3185428	Fvb1-4	2671331		TATTGTTTATCATGACAGTAAAAATCTTAATACTG[C/T]TACGGATCTGTTAGAGCACGTGAGTTGCACATGAC
AX-184686762		1A	3186071	Fvb1-4	2671971		TAGCCTCTGATTATTGGGAAGCTTCTTCCTTGGAT[G/T]AGTTTAAAACCCTGATCAGAAAATTAAGAAAGAAA
AX-184860536		1A	3186170	Fvb1-4	2672070		ATAGCATCGGATCCATTATTGCTATATCAAGCTTT[A/G]TACAAAGTATGCCTCTTGATCTAATCTAATCTATT
AX-184324889		1A	3187184	Fvb1-4	2677792		GCGATTCAGGCCTTACTTTAATCAAGCTCGCAGCT[G/T]GAAGCTTGGAGTGGTCTCCGATCCTACAGCTCCCA
AX-184920754		1A	3187672	Fvb1-4	2678280		TAGTGAAATACTTGGATGGTGAGTATGTTCTGGGC[A/C]TAAAGTGTTGAACTGGTTACTAGTGCCGAGGAAGT
AX-89817994		1A	3190277	Fvb1-4	2681823		TCACGGATCAATACCATCAGACGCTTGGGATCTCA[A/G]CTTTGTCTTCAAAATTCGGATCCTTGGCATCGATG
AX-184720286		1A	3190804	Fvb1-4	2682368		AAGCGAGATACATGCAATGAGTGTTAACAAATTTA[C/T]TAATTGTAATTATGAATCCTGATACGAGATAGATT
AX-184890916		1A	3190832	Fvb1-4	2682396		AAATTTACTAATTGTAATTATGAATCCTGATACGA[A/G]ATAGATTTGAATTCAAATATCTGTTGGTCTTTGTA
AX-184204362		1A	3192201	Fvb1-4	2683376		TAATGAAATGGAAGTATGGATCAATCAAATACAAA[C/T]ACGAAATGACATGCTTAATTTTTTTTATTGTTAGT
AX-184246441		1A	3197077	Fvb1-4	2688274		TAAACCTTAAATATAAATGGATATCCTACTTTATG[A/C]AGTGTTGCTTTCCTACAAGCTCTTTGTCAAACAAA
AX-184020737		1A	3197199	Fvb1-4	2688396		ATTAAAAGAAAAAGATAGTGATTAGATACTTGAAT[A/G]CAACTTTGTAAATGCCCCTTTCAAATAAAAGTTTC
AX-184434994		1A	3198122	Fvb1-4	2689319		CTTGTCTCTATTTATGTACATGTATTCTGAACACT[C/T]GACACAGACAAATATGAAACCTCATGCTGTAAAGG
AX-184840025		1A	3200517	Fvb1-4	2691668		AAGGGTTTCTGGGTTAATGGAGTATAGTCCAAAGT[A/G]ATTCTAGGATTGTACAATTTCACATTTGTCTTTGA
AX-184611322		1A	3201057	Fvb1-4	2692206		TAAAGATAATCACAACGTTTCACGGTGTTTCTTAT[A/G]TTTCTCGTAAGAGAATATAACAGTTGAAGTTTGAG
AX-184611323		1A	3201317	Fvb1-4	2692466	Yes	CGGTGTCCCTTGATATTGAGCATTAGCATTTAGCC[A/C]CCGTCAGCTTATAAAAACTAGTGGCTGAAATGTTA
AX-123363510	AX-89847067	1A	3203576	NA	NA		CCCTAAATCAATTAGAAACTATGATTGCATGCGCA[G/T]AGGCCTTATGGTTAAGAGAACGCTCTTTCCAATTT
AX-184678587		1A	3205010	Fvb1-4	2696160		ACGAAATTGGGTTTTCGATTTTTGGGGAGATGAGG[A/G]TTTGATTTAGTCTGGAGTGGGGGAGTAGAAACAGA
AX-184682762		1A	3206896	Fvb1-4	2698172		GAAATGCTGGAGGATGGGTTGATCCCTGATTTGCA[C/T]ATATATAATGTCATGGTGAATGCTTACTGTAGATT
AX-184290624		1A	3207031	Fvb1-4	2698307	Yes	ACGAATACTTATAATTCTTTGATAATGGGGCATTG[C/T]AGGAAAAAAGATGTGGATAGTGCTTTTAGGACTTT
AX-184110250		1A	3207253	Fvb1-4	2698529		AATGTTCTTGTTCATGCTTTGTGTAGAGGGGGGAG[A/G]AGGTTAGAAGGGATGAATTTGTTTAAGGAGATGAA
AX-184175034		1A	3208365	Fvb1-4	2699641		GCGCATGTTTGATGCTCATTGCAACCCTTGTCATC[A/G]CATCTATTCATTACTAATCAAACACCTGTCAAATG
AX-184554091		1A	3209301	Fvb1-4	2700577		CAGCATCAAGTATTGGCGGGGGCCCTTTTAGCCTA[C/T]CAATAAAACAGCCCACTTCTGTTGGAAAAGATAAT
AX-184902953		1A	3210072	Fvb1-4	2701353		AAAGGTGAAGACTTTGAGAAGGAGGAGCAAGAAAG[C/T]TGAAGACTTTGGTTGAAGGAGTTTGAGAAAGAGAG
AX-184257411		1A	3211252	Fvb1-4	2702519		TTGCTTAAACAATCTTGATTGTTTTTACAGATCTT[G/T]GCGAAGGAAGCATTGTGGGAATTTGCTATGGAAGA
AX-184629328		1A	3211436	Fvb1-4	2702703		CACCGGTGTTGAACTTATGATTGGGGTTCCAAACT[C/T]AGACTTGTTGCCATTTTCCCAGTTCCAAACTAATG
AX-184204363		1A	3212654	Fvb1-4	2703921		GCTGCCTCTATATGACTGCAGGGTGAGTTTTACAT[A/C]TCCAACAAACCTAGTTCTAAACTTTGTTTGTCAAT
AX-184194326		1A	3213167	Fvb1-4	2704434		TGCGTCATCTTATGATTGATATTCAAATCACCAGT[G/T]AAGTTTTAAATCTAAATCACTCTACCCCCAACATC
AX-184634987		1A	3213805	Fvb1-4	2705049		CTATCCGGAATGCAATGTCCTCATAAGGTGGCCCT[A/G]CACTAAACCTTATAATGCAAGTGTTATTGTTCGTG
AX-184955109		1A	3214560	Fvb1-4	3055832		TACTGGAGTATTAAATGATGCTGCAACAGTATCAC[A/G]TAGAGGCGGAATATGAGAAAAAAGGTTCCGTCGAG
AX-184156876		1A	3214889	Fvb1-4	2706142		TTCCTCTTTCACTCCATTCAAGCATCGGATAGAAG[A/G]TGTTGTTGGATATTTAACGCAAGAATGTACTTTCA
AX-184051314		1A	3215133	Fvb1-4	2706386		ACATCTTAAGTATCTAGTGCCTAAGGAGAGAGAAT[A/G]ATGTGGAAATGTTCGATGTGATTGTTGTGTGGGAT
AX-184070640		1A	3215215	Fvb1-4	2706468		TGAATTGCAGCCATTGGCCTACTATCTTGGTGATC[C/T]AAACCATATAGTGATCCTTGAAAAACGCAGAAGTA
AX-184139979		1A	3217827	Fvb1-4	2709078		TGAGAATGTCACTATGCCTTGCTTAAGGTCTTCCG[A/C]TATACTTGCATCCTGCCATGTCGATCAAAACTCCA
AX-184075422		1A	3219097	Fvb1-4	2710348		CTTTCTTGCGACTCTCATATCATTTCTTTTTTATA[A/C]GTTGATCACGGCTGAGAAGTAGAAGACATTTTGTC
AX-184324890		1A	3219550	Fvb1-4	2710801		AAAAGCCATAACCTGTATCATACATAAACTTTTCT[A/C]TGTGTTATTGAATTTGACATTTCCTATAGGTAAAC
AX-184950074		1A	3219850	Fvb1-4	2711101		TCCATACAGGTTTCCCAAAGGCGAAGGATAACCAG[C/T]ACCATTGTGGATCACCTACGGTATCGGTAACGTTT
AX-184732586		1A	3220000	Fvb1-4	2711251		TTAACTATCCGGAATGCAATGTCCTCATAAGGTGG[C/T]CCTGCACTAAACCTTATAATGCAAGTGTTATTGTT
AX-184257412		1A	3220656	Fvb1-4	2711907		TTGCAGATACTTGTCCAAAATCTTAGCATACTGCT[C/T]TTTCAAATATGCCTTAGCCTTTAATAAGGGAAGCT
AX-184623516		1A	3221306	Fvb1-4	2712557		CTCTTGCTAAGAGCTCCATCTCCTCCTCACGTTGT[G/T]CTCTTTGACGTGCCCTTTCTTCCCTTCTTCTCTGC
AX-184694391		1A	3223503	Fvb1-4	2714779		CGTTGACGATGAGAGAAAAGACGTCGCTCCATCAA[C/T]GGAGTTTCTCAAGTGTTGTGTTTAACCTCCTTTGA
AX-184139980		1A	3224443	Fvb1-4	2715723		TGGCCACTGATATCAGATACGAAGAGGAGTACATC[A/C]TAAACTCAAGAGGAATGAAGGTTTTCACATGCCAA
AX-184569533		1A	3224659	Fvb1-4	2715939		ATGGAAAGTCGTCAGGGCTTAAGGGCTATGTCAAG[A/G]GTTTCGATCGTGTTGTTGAGGACTGCACCAACCAC
AX-184175035		1A	3225179	Fvb1-4	2716459	Yes	ACTGCTTTACGAGGAGGCATCGAGTTGTGATAAGA[C/T]ACTGAAGTTGTATCCAAATATGTGGCACGGTCTGC
AX-184051315		1A	3225881	Fvb1-4	2717161		ATATTGCTTCAATAATCTCTAAGAAACCATGTCAT[G/T]AACTTTGATATATCATCATAGCAGACTTCAAGCAT
AX-123366826	AX-89904256	1A	3226137	NA	NA		AAATCAATTTGCCACATCCATCTGCTGAAATCCAG[C/T]GGAAACAAGTACCTCACTTTAAAATCTTACAATAC
AX-184940035		1A	3226835	Fvb1-4	2718135		CAACAATCAAACACTTCATATTCATATCAAACACT[G/T]CAAGACTAGATTCAACAAACCCAAATCACAAAAAG
AX-184529685		1A	3227301	Fvb1-4	2718601		TCTTTCTCATTTGTGATTTTACCGATGTCAAAAAA[A/C]CTTACTCGCATCTCATTTACTAGATAGTAACGGGT
AX-184048128		1A	3227493	Fvb1-4	2718793		TATATTGTCAAAAATGATAGTTCTTTTGGTTTTAG[C/T]TTTATTTAATGATGGAGAATGTGAAATGTTGTTTA
AX-184445422		1A	3227541	Fvb1-4	2718841		TGGAGAATGTGAAATGTTGTTTATGGTGTGTCAAA[A/G]CATAAGGTTGATTTTGAGAACCTTTCTACTTAGTT
AX-184686764		1A	3227860	Fvb1-4	2719160		TAAACATTGTGGTAAGGGAGGTTTATGAATGGAAT[A/G]GACTGGCAAATACACCAGCTCATTTGAGCATCTTA
AX-184413677		1A	3227867	Fvb1-4	2719167		TGTGGTAAGGGAGGTTTATGAATGGAATAGACTGG[C/T]AAATACACCAGCTCATTTGAGCATCTTATCTTCAG
AX-184048129		1A	3229801	Fvb1-4	2721102		TTTTGACATAGAACATCCAGACGAAAGCAACCATT[C/T]AAATACAAATGGATAAATATGGAAAATGGAGTACT
AX-184445423		1A	3231705	Fvb1-4	2723006		CACACACGGACATTAAGATTTGCCGCTGCAGATAC[A/G]TAACAGATAGAACACCCAACATACCTTGGGAATGT
AX-184279337		1A	3232079	Fvb1-4	2723380		TTCAGTTCCAGATCAGTTTCAGTATAATCTCTACT[C/T]GCTGCAGTAAGAAAGAACATGAATACAACTCACGC
AX-184529686		1A	3232299	Fvb1-4	2723600		CTGAAACGGTCTGATTTATTGGTTCAAACAAGGAA[A/G]AGAAGAACTGATCTATGTCCTTCTATGCAAGATAT
AX-184434996		1A	3232828	Fvb1-4	2724129		TCATTGACCGATCCAAACAATCAATCAAAACAATT[A/C]TATCCTAGCGAAAACAATAATCAGTGCATAATATA
AX-184434997		1A	3235765	Fvb1-4	2727085		TTCTTAAATTAATGCAATGAGTCTGTTACATAGTT[A/G]TTAACAACTTGTTTTTTGATGATAAACAACTCAAC
AX-184402855		1A	3236096	Fvb1-4	2727415		CCCCACCCCTAGCCTTGTCTGTGAAATGATATATT[A/C]GATGATATATGTAAATTAAAAGCTAAGTAAGGTTG
AX-184413678		1A	3236293	Fvb1-4	2728751		CTGGACAACCTAGCTGATTTGGAAAGACCACGACC[C/T]TGTCAAAGTAGTAACCCTGATATGAAGCACTTGAT
AX-184358516		1A	3236510	Fvb1-4	2728968		GGGTTGTCTCTATGCTATTTCATAGCTTTCACAAA[C/T]TAGCACTGATCGACTTTACATGTCACATGCCAATT
AX-184070641		1A	3236842	Fvb1-4	2729300		ATAAGATGCATGAATTTATTAATTTCTGAACCCAA[C/T]CGACACCAATTTTGTGTTGGTAGAGGGTGTCTAGA
AX-184876823		1A	3239312	Fvb1-4	2731754		TAAACGTTGAGTGTTAATTAATTAGGTGAAACTAA[C/T]GATTTTTTTTTAACCATGATCTCGAAAGATTAACA
AX-184844099		1A	3239521	Fvb1-4	2731967		TCATGCAAAGGGAGAGTTAATTAGCGGTAAACATA[C/T]GAGTAACTTCTTGATAAATGACAAACTACTGCACT
AX-184725619		1A	3239857	Fvb1-4	2732303		GCAAACCAACCCATCATCATCATCCATTTCTCACC[C/T]CCATCAAACAACTCCCATATATATCTAATCATCCT
AX-184735719		1A	3241952	Fvb1-4	2734369	Yes	GCGGAAGCTACATTGAGCATGAAAAAGGGCGGGGA[A/G]TTTTGCATCGACAGTCGGCTATTGAGAGATCAAGG
AX-184852754		1A	3244333	Fvb1-4	2736731		AACCCTTGTCTCCTTGAGCAATACATGTACATTAT[A/G]TCATTGATTAAAAGAGTAGGATGACTAGCCTCATT
AX-184085636		1A	3244697	Fvb1-4	2737104		CCATTTGGAGAAGCCTTGTACGATAACAATGTCTC[G/T]GCTACAATGTTTCAGTTACAGACAATGTAAATCCC
AX-184080433		1A	3244775	Fvb1-4	2737182		TTTTATAATTTCTCTTGGAGCTTCAAAAACCACAT[C/T]GATATTTTTCTGTTTTGGCTATTGATAAAGATGAA
AX-184369663		1A	3247139	Fvb1-4	2739548		TGGGAAGAAGTTAAAGCATGTATCAATTACCAGCG[A/G]CTAGACATAATAATGAATACGTGAATTAGTGAAGA
AX-184485140		1A	3248860	Fvb1-4	2741268		GAAGCACATCAATACCAGAATCATCAACAACTACA[C/T]ATTTGTCACTGTCATCGACAACAAACCCAAATGCC
AX-184529687		1A	3249384	Fvb1-4	2741792		CAAAAACAAGAAGCTGTACCAAACCATGAGCTAAA[G/T]CTACCCTTCCTTCTATTTCTGAAAGACTGAAACTT
AX-184841379		1A	3251772	Fvb1-4	2744175		GATGTTTTGGTCAGTGCCAGTAACCGGATTCATTA[G/T]ATCCCATTCCCACACAACTCTTAATAAATGTGCAG
AX-184840026		1A	3252549	Fvb1-4	2744951		ATCTATTCCAGTTTCAACAATCAATCTGATCTTTT[C/T]TCTACTTGCATTACTAAAGCGCATATGATCTTCAA
AX-184512534		1A	3254455	Fvb1-4	2746883		ATAAAGCAGAAAACAAGGTTTCAGGTAAAAGAAGG[C/T]AGGGCTTCAAGTAACAAAAGAAGGGATGAGAGGCT
AX-184139981		1A	3254518	Fvb1-4	2746946		GAGAGGCTTACTGCACATATAATATCATCATAATC[G/T]TACTAAGATGCTTGTTAATCTAGCTGAGTTCCACT
AX-184852755		1A	3255165	Fvb1-4	2747591		CTATTGAAGATCCAAGTAAAACAATCACATTGTAC[C/T]AGCTGTTTCCTATGTGTGTTGTGTCACTTGTGTGT
AX-184617430		1A	3259523	Fvb1-4	2751115	Yes	CAGTTCGTCTTCTCCGGTTTTCGATTCTTCCCGAA[A/G]TTTGTGTAGAGGACCAGGATTTTCTTGCACCCTTT
AX-184475559		1A	3263317	Fvb1-4	2754912		TAAGAACAATAAGTTTATGTTCATTTCATTACTTT[G/T]AGACTCAAAGATTTCGAACGCGAAGTTTATGGCTT
AX-184054670		1A	3263535	Fvb1-4	2755130		ACTCTGGATGAAAGTGAAGATGTAAATATCTATTA[G/T]ATCCAAAACCATTCAACAAGCTTGTATATATATAA
AX-89779914		1A	3268657	Fvb1-4	2760257		GTACATAATCCGGCAATGCAGGTGGAAACTTAACA[C/T]CTTGAAGTGGAAAATCCAGAGGTGGCATAGACCTG
AX-184617431		1A	3269452	Fvb1-4	2761054		TCGGGTACGCGTTTTGGGTTTCGGTTGGGTTTTAC[G/T]CAACCGGGTCGAGAATAAAGTGTAACTTTCCTTTG
AX-184194327		1A	3271496	Fvb1-4	2763100		CTAGTATTTATCATACACCCGTAGACAAGATAATA[C/T]TTGCTTGATTCTATCTTTCAAACTTGGTTTCACCA
AX-184576989		1A	3272585	Fvb1-4	2764186		TTGGTCCTATTGGAAACCTATCTTGTAATCTTGGA[C/T]GTCGACCCCTTGCGATCTTAAGTAAGCAGCATCCA
AX-184591309		1A	3272803	Fvb1-4	2764404		TGTAACCAAATGCAGATCAAATTAAGCTCTGAAGC[G/T]CGAAGATATACACGAACATGAACAGTACTCCTGAT
AX-184894757		1A	3273578	Fvb1-4	2765179		CTGCTGAAACAATCTCTTACAGAAACTTCCACTAC[A/C]GCCAAACTCAAGTTTTCTTGCCCTCTAATTCTTGG
AX-184132122		1A	3274881	Fvb1-4	2766454	Yes	GAAACATGTATGCGTTACTTGATATACATTGTTGG[C/T]TCATTACTTTACATATCTTAAGCTTTGTCTAGCAA
AX-184962741		1A	3275741	Fvb1-4	2767439		ATCAATTTTATGTAGTATATTAACTTTTAACAAGA[A/G]ACTAAAAGAGTCGTACAATTTTGTTATATCGTAGC
AX-184117250		1A	3275822	Fvb1-4	2767520		TAATAATAGCACAGACAAAAATGCAATGAAGCATG[C/T]TCTAATTAGACTAAATTAGAAGTTGCATCACCATG
AX-184257414		1A	3276637	Fvb1-4	2768344		TGATTCCAAATACGACTTCAAACTACTCGTCGTAT[A/G]TATCTGTCGCTACCCAATGGATCACTCTCTCTCCT
AX-184391927		1A	3278073	Fvb1-4	2769781		ATATCAGCTTTGGATCTTTCCAAGCTTTCTATTCT[C/T]GTGGCCAAGTCGGTATCTTTAAACTACTAGAAGCA
AX-184503665		1A	3287205	Fvb1-4	2780076		AATAGCAATCAGTTCGAGTGAAAGAAAAGTGCCAC[A/G]CACCTCATAATCGTACACACGACGAGCTACAAATC
AX-166502904	AX-89779921	1A	3288419	NA	NA		CATGCAACTTGATTTAAACCACAATTACAGTATTA[A/C]ACAACAATCATATCGATACACGCAACCACCACAGG
AX-184465576		1A	3288603	Fvb1-4	2781474		GTTCTAACAAGATCTCTCAACGTGGATTAGTCTCG[A/G]GGCTTAGAAAGCCTTTGAGGATACCTTGATCCATA
AX-184754600		1A	3288631	Fvb1-4	2781502		AGTCTCGGGGCTTAGAAAGCCTTTGAGGATACCTT[A/G]ATCCATAAGTTCTCATATTGGATCCACTAGTATAG
AX-184224930		1A	3292545	Fvb1-4	2785419		CATTCCAATGAAGCCGATGACGGTGGAAATGTCAA[C/T]GAGTGTAACGAACATAACAGCTAAGACTATTGGTA
AX-184257416		1A	3300474	Fvb1-4	2793345		AATTAATATACTACCAGTAATATGCAAAAGGAAGA[C/T]AGTTTCAGTGATTCTTTCTTCTTCCTCCGAATATT
AX-184697917		1A	3304034	Fvb1-4	2796909		TTGAGTATTTTAAAATCTAATAACTCACAATCAGT[A/G]TCAAAATTTATGTAAAAAATTACGTCTCTTGAACC
AX-184139982		1A	3305434	Fvb1-4	2800210		TTCTTAGTGTTGTACAAAGGGTTATTGTGATCCGG[A/G]TTGCCCTCGAAATACTGCAAGAACAGAAAGATTTA
AX-184184550		1A	3305460	Fvb1-4	2800236		GTGATCCGGATTGCCCTCGAAATACTGCAAGAACA[G/T]AAAGATTTAGTTTTTACTTGATTGATTATAGTCAT
AX-184940037		1A	3306915	Fvb1-4	2801691		CATGCATATGTGAGTCAGATTTACGTGGATATCAT[A/G]TCTGACAACACTTTCTCAGGACCTACTGACAAGGA
AX-184324892		1A	3306960	Fvb1-4	2801736		ACTTTCTCAGGACCTACTGACAAGGAATCTAGTCA[C/T]GGCTGACTAATACGTACTATTTTTTTCTCCAAAAT
AX-184066231		1A	3307288	Fvb1-4	2802054		TATATTCAAAATAATTCGAAGCTCGAGCTTTATAT[A/G]TTCTGATAGTACATGCCTCTTTTAGATATTTTCCA
AX-184967771		1A	3307680	Fvb1-4	2802447		TTGATAAGTCACGTTTTCATGACTCTGAAAGAAAC[A/C]GAAAAACTTCGTTGTCGATCGACTTGTATGAGGAA
AX-184584272		1A	3307772	Fvb1-4	2802539		GTACGTGTTCTTTGATAAATGTCGACTATGGTTGG[A/G]TTCAGTTCTGTCGGTTCATCATTTAGCAGCAAAAT
AX-184214642		1A	3308163	Fvb1-4	2802939		GATCAAAATTTAGGGCTCCCCGGTAAACTAATTTA[A/G]TATATTTCTACTGGGCCTGGTCCGAGTCAGATGAA
AX-184955108		1A	3314697	Fvb1-4	2812337		TATACAGTTTTTACACTTTCATACTTTTAACCAAA[A/C]ACTGTTTGAATTTTTAACCAAAATATATGTCTCCA
AX-184945031		1A	3314885	Fvb1-4	2812525		GTATACGCTTAAACCTGTCTTTTATCTTGAGAGTG[C/T]CTAACGAGTTTACAAACTTTGTTAAATACAAAAAC
AX-184235417		1A	3314979	Fvb1-4	2812619		GGGTGGGCGATTTGCACATTAAATGCGGTTACCGA[C/T]CCGAACTGTACCAAAAAAATGATTCGGTAGCCGCA
AX-184268276		1A	3315079	Fvb1-4	2812719		ACATTGCACCGAACCACATAAAAACGGTTCGGTTA[C/T]GGTTTGAGATTATACTTCGACTGATTTGAACCGAA
AX-184529689		1A	3316292	Fvb1-4	2813931		CCATACCCACCCCTAATGAAATAACTCATATTTCC[C/T]AAATTCGAAACTTGAATTTTGTGTAGAACGTCGAC
AX-184569534		1A	3318848	Fvb1-4	2816485		GATCTGGCTAGCTATGCTCGATCTGGATTCTCTAT[A/G]CTGCTTTACTTCGTCGTTAAGAAGTTAAGACAAGG
AX-184313420		1A	3318932	Fvb1-4	2816569		AACTAGAACCTGGTGGCTTCAACAATGGTTCATTC[C/T]GGCAAGCTCGAAAGCTTTGGGCAGCCGATAGAAGG
AX-184629330		1A	3322628	Fvb1-4	2820235		ATCTGACAGCCCAACCCCGTCTCTCCACGTAGCGG[A/C]TTTTGACCGTCCTCTAGTTCCAAACGAGCCACACG
AX-184347211		1A	3322857	Fvb1-4	2820464		GTCCCGAAGCAGTTTATAAACCAAAGCTCACTCTT[A/G]CTGATGTTCCCCTAAACACAACCGTCCAAATCAAA
AX-184037944		1A	3324309	Fvb1-4	2821913		TCTGAAGCAAAGTCGAGCTGAAGATATCAAAGATT[A/G]TATGTATATATTAATGGATGAAGAGTAGAATGTCT
AX-184402858		1A	3324730	Fvb1-4	2822334		TGTTGCCAGTTTGGGAAATGAGTAATGTCTGGGCC[A/G]AAGTTGGTTTCTTTCTCAGGTTCCTCATCAATTTT
AX-184336015		1A	3324888	Fvb1-4	2822492		TTGAGAAGTTAACATCTTTGACAATTCTTGTAAAG[A/G]TTTTTCCTTATCTTTGTAATTATGGAGGATGAATT
AX-184485143		1A	3329489	Fvb1-4	2826309		CAAGAAAGTGATTGAATACAAGTTCAATGAAGAAG[A/G]CCACAAGGTCAAGATCACCACCACCACCCGGATCC
AX-184042611		1A	3330427	Fvb1-4	2827247		AACATGTTTACTTGCTTAGAGTGCGAATAAAGATA[C/T]AAGGAATCAGTCCAGCGTGTGTGAATGAATCCGTA
AX-184930240		1A	3330602	Fvb1-4	2827422		TTTCATTTTAAGTAAACTTGTGATGAGACGACTAT[A/G]AGAAGCATTCTACCCTAAACAGGTCCAAAAAACCC
AX-184022785		1A	3330715	Fvb1-4	2827535	Yes	TTGTCTAGTTCTACATCACAACAAGAGCATGAGAT[A/C]TATAAGCTTCCCGAAACCAACATTGAATTTGACTT
AX-184380909		1A	3331139	Fvb1-4	2827957		ATTTCTCTTGATTTGCATGCATTTTAATCAAATCT[C/T]CTCTACATATATATATGGTGGTTAATCAGTTGAAC
AX-184950075		1A	3331707	Fvb1-4	2828525		AACACAAGCTTTGTGCATAGTTTTGATCAACCAAA[A/G]CAAACTTTGGAACCCTGGTGCAGTTATTTTTCTGG
AX-184746495		1A	3332174	Fvb1-4	2828989		GCCAATTCTTAGTGAAGAAAATGTCTCCCTCTGAT[A/C]GAGACCCCCAGTGTGTTGAGTCCTTGTGCATTGAT
AX-184279341		1A	3332329	Fvb1-4	2829144		TCACATAATTCTAACATCATTTAAGGGGGTTGGGA[C/T]CCCTTTTCGTGCATTAACGCGTTGACGCATAATGT
AX-184042612		1A	3333416	Fvb1-4	2830228		TAGGAGTAGAACCAAGCTGTAATGGGGAACATAAC[C/T]TGAATTGGTATCAATTTGGACGTATAAAAGAATTA
AX-184062171		1A	3333856	Fvb1-4	2830668		ATCTGTATACATGGAACTATTATAAGGCGAACTAC[C/T]ATATGCTGCTGCAAATCTATCTCCACTTTCTTCTG
AX-184925536		1A	3333906	Fvb1-4	2830718		ATCTATCTCCACTTTCTTCTGTCAATCCAAAATTT[A/C]TTTCTCGATTCCTCGACAACTCCATTTCCAGACAC
AX-184843329		1A	3336409	Fvb1-4	2833221		GTCGAGTTTTCTGCTTTGGATATAGAAATCTGGTG[A/G]TCTTTTCCCACCAAAGCTTTTGAATTAGATAGTAT
AX-184204364		1A	3337387	Fvb1-4	2834199		AATAAGAATTAGAAACTAAAGAATATACGAGCTGA[A/G]CTTTGTTTCTAATTGTTTCATATATATGCAAAAGA
AX-184279342		1A	3337674	Fvb1-4	2834484		TTTCATTTTTTTTTTTAGGCCTAAAGAATCTGATA[C/T]TGAAGATTTATGACAAGGTTGATTGCTACCTACTG
AX-184165866		1A	3342723	Fvb1-4	2840719		AGAGGTAAAGAAGAAGACCTCATTTGTTTGGTAAA[A/G]CATTTGCTGTGCAGGCAAGATCATGTATTTTAGTT
AX-184786070		1A	3342838	Fvb1-4	2840834		TCTGCAACCTTGAAGCCCAATGAAGACAAGGGAAA[A/C]AAAAATAGAGAAGTGGATATCAATTAGACTATTAG
AX-184962742		1A	3343258	Fvb1-4	2841252		CCCTACGCCCTGACCCTGAAGAAAGATTTTCATTT[C/T]CATTACTGTCAAGATCGTTCTCCACTGTTTCGTGA
AX-184156878		1A	3344345	Fvb1-4	2842332	Yes	AGGATCAATTAGATGAAATCAGAATGGAAATAACT[G/T]GATTAGAACCCCCCTAGATGTCAAGGCTACTGTTA
AX-184048130		1A	3345482	Fvb1-4	2843465		TTGTTTTTTTTATCTCGGCGCTTTGTAATGTGTAT[A/G]ATTTTAACGTTTCAGGTGTATTTTTGGAGTCTCCC
AX-184091254		1A	3347070	Fvb1-4	2845054		TTGAAGTTTAAAATCCAAAAATAATAGAGAATATA[G/T]GCGACTGCGGTTATACAACTAGGAATGAGGATTGT
AX-184669809		1A	3347562	Fvb1-4	2845543		TCCATCAATGCTCAAAGCCTCACACCGACTCCCGC[C/T]CCCACGAGTGATGGTTCGTTTCTCTTTCTCTTTCG
AX-184494391		1A	3347875	Fvb1-4	2845858		CTTGCTGTGGCTAGCTATGTAATTCTTGTTGATTT[G/T]TTGTTACCATTTATCAGTTCCCATTCTTTCTAAAT
AX-184124447		1A	3348085	Fvb1-4	2846068		AACTATGACTGAATGTTTTCCTCTTGCATTTGAAC[A/G]TCTCGGATTACGTTATCAATAAAACTGGCAGATGT
AX-184324893		1A	3348578	Fvb1-4	2846551		ATCAATAAGAAATTTAGATCTATAAGACTTGGTTA[C/T]ATCACAAAATAGCTATTCATTAATGCTTGACAGAA
AX-184554095		1A	3349233	Fvb1-4	2847206		ACTACTGTAGAGCTACTTATTGGATACATACATCG[G/T]AACAAAACAATGTGTCCTAAAAAGGCCTGATCATT
AX-184097201		1A	3350048	Fvb1-4	2848021		CATACAGCTTCTTCCTCTTCAAACATTGAATAGCA[G/T]CTGTAAATAGAAGAGCAAATTATATCAGTCAAAGA
AX-184165867		1A	3351919	Fvb1-4	2849833		TTTGACGATTCCAACTTAATTAATACATGTCATAT[C/T]GGCTTTAATGCTTTTATTGATCTCAAAATTGGTTT
AX-184413679		1A	3352030	Fvb1-4	2849944		GTACAAAATGATTTTTGTTTCGACTTTTTGTCTCA[C/T]GGTTGTAAACTTGCAATATCGGATTTATGGTTACA
AX-184945032		1A	3353185	Fvb1-4	2851098		GGGTTTGAATTCTATGCATTGTGTTCAGAAGAGTG[A/G]TGTATTTGGGTTTGTCATTCCATGTGTTGCATCAG
AX-184214643		1A	3353230	Fvb1-4	2851143		GTTTGTCATTCCATGTGTTGCATCAGTTGCTGTTC[G/T]TATGGACTTCTGTTACTTTATATAGCAATTGTAGG
AX-184455577		1A	3354402	Fvb1-4	2852315		GCTATATGTCAACTGTAATCATATTCTTCTTAGGC[A/C]CCTCTTTGCCAGCATATGGTTATTTACTCTTTATC
AX-184494392		1A	3355913	Fvb1-4	2853826		ACCAGTTCCAAATCGCGCCGGTTTGCAACGTTCTC[C/T]CACTCTGACAAAGCCTAATCATGGAAGGTTTATGA
AX-184051316		1A	3358008	Fvb1-4	2855923		TGTTTATTACACCTATTCTGGAATTATTGTTGAAG[C/T]ATGCTTACCATTTAGCTACTATGTATAGATGGATT
AX-184591310		1A	3360324	Fvb1-4	2858179		GAGAGGGAAAATCAAAACTAATCTATACTGCTACA[A/C]CTCAGTATTTGCCATTTGGTGTTATATTGGATTGT
AX-184103459		1A	3360768	Fvb1-4	2858621		AATGCCGGATGAATAAAGGGTTCAGGAAGAGGAAA[C/T]TGGGTGATAAAGATGAAGATGAGCATGAGGTGATT
AX-184611325		1A	3360808	Fvb1-4	2858661		TGATAAAGATGAAGATGAGCATGAGGTGATTGCAC[A/G]GGAGGACGTGAGACGTGTTAAAAGGCGAAACTCTG
AX-184434998		1A	3361234	Fvb1-4	2859087		GAACCTTGTATTTCTTGACAAGTACACTGAACTTC[A/G]TTGTGAAGTTGTGAGCACTACTTATCAGTCTTGTG
AX-184434999		1A	3362146	Fvb1-4	2859997		CCGCCATGCTTAAAGAAACCGCCACGCGCTAAACA[G/T]TGGGGCTCAACATCAAAACGCAGCGTATAAGCAGA
AX-184876824		1A	3362299	Fvb1-4	2860150		GAAGCTGACAACACCTCAGCCAAAAATTGAAGGGT[A/G]ATTCCAAAGCTCACTGTTGAAAGTTTCAGTCTTTC
AX-184214644		1A	3363018	Fvb1-4	2860869		GATGATGGTGATGAGGTGATTGCACAGGAGGAAGA[A/G]AGACGTGTTAAAAGGCGGAACTCGATTGATAAAGA
AX-166510834	AX-89818057	1A	3364728	NA	NA	Yes	AAGTCCTACAATCCAAGGACTGGGATGGAGTCATT[A/G]CAAGTCACTCCCATCTCAAAGGCATCGGCAAGGCA
AX-184413680		1A	3365871	Fvb1-4	2863722		TCTCTTGTTTTCAGATTTTACACGATGTGAAAGAG[C/T]GTGAAGAACAAGGCAGTACCTTTGGCTCAAAGCTC
AX-184085638		1A	3367187	Fvb1-4	2865039		CCACTTTGGATGGGAACAACTTTGTGGTTCTAGCC[A/G]TATGCGGTGATAGACTGTACTCCATCAAAGGAGGA
AX-184465578		1A	3368436	Fvb1-4	2866267		GTACTCCTACAACAGCTTAAAGCTAGCCTTAAACA[A/G]GGTAATCTTTTATCCCTTACCCGTTTGGCCTAGGA
AX-184402859		1A	3369038	Fvb1-4	2866869		AGGTCAAACGACGAAAGACTTTGGAGCAACTTGGC[A/C]AGAAAATTGAAGCCTTAAGAATAAGTACCACCAAA
AX-123614510	AX-89806476	1A	3370048	NA	NA	Yes	AGGGTACATGCAGCCAAATTCTATATACTACACGG[-/ATAT]ATGATGTAGCTCTGCAGGGAGAGAAAAGATCAGAA
AX-184110251		1A	3377685	Fvb1-4	2877749		TGTGATAAGATGACTAAAGCGGAGAAACGTAGAAA[C/T]AAGTACAAGCAGCAAGTGTTGAAGCTTGTGGATAA
AX-184380910		1A	3377923	Fvb1-4	2877987		ATCACCAAATTGGAAAGGGAAGGTTTAGCTTTTCT[G/T]CAAAGAATAGAAGAAGAGAAGGTAATGATGAGTAT
AX-184313422		1A	3378135	Fvb1-4	2878199		GAGAGGAGAGCATTACCTATGTACAAAATGCGCGA[A/C]GAGTTTCTCAAGCATGTTGAAAAACATCAAATTGT
AX-184313423		1A	3380027	Fvb1-4	2880091		ATCGATTCCAAAGAAGATGCCTCAAGGAGAAGGGC[G/T]TGCGCCATAGATTGTTCCACTAAGTCGCAATCCTT
AX-184124449		1A	3380300	Fvb1-4	2880360		TTGAGATTGTTTTGGTCTGGGACGTGCATCTGCTT[A/G]TTTAATGTTGAATTGTCACTGAATTATTTATTTAC
AX-184018438		1A	3380387	Fvb1-4	2880447		TTTGATCAACTTCAATATATTTATGCCACTCAAAA[A/G]TAAAACCTCAGTTGATATTCATAGTTCAGGAATAT
AX-184485145		1A	3380745	Fvb1-4	2880805		CAGGCCTCAACAGTCTGATACAGATTCGCAGATAG[A/G]CTCCAGGACCCAGGTTTCGTCAAGAAATTCAGGTG
AX-184890917		1A	3380990	Fvb1-4	2881050		TTGAGCACCATCATGCACCATTATGAGCAAAAGAA[C/T]GGCTTTCGTTTCTGAGGGCATTAGGTTCAAAAGAG
AX-184512538		1A	3381852	Fvb1-4	2882024		CAAGATTAACACAGTCAATGGCATCCAGGTCCGAG[A/G]CCATGAGACCCTTAGTACACAAAATCAAAGCCCAT
AX-184391928		1A	3382401	Fvb1-4	2882573		AACCATTTTCACACTCTCCTCTTCTTCTACAACTT[C/T]ACCTGCATATCAAAACACACCATCCGCCCAAATTA
AX-184097202		1A	3382733	Fvb1-4	2882895		GGTATAACCACACGACGCCGTTTTAATATATTTCC[C/T]TCACTGGAATTTCACAATTTCTTTTTTGTCAAAAA
AX-184091255		1A	3384872	Fvb1-4	2885039		AAGATGAGGATGAATAATAGAATAAAAACTATGAC[A/G]AGTTCCAGGATATATTCAAACCTGTCCATGCTTGA
AX-184890918		1A	3385379	Fvb1-4	2885546		GATAAAGATTCTTTTTATAAGACATCCCTACTGTC[G/T]TTCGTATTTGAAACACCTTCAACCACCAATACAAA
AX-89875202	AX-89818071	1A	3387322	NA	NA	Yes	CCATCGTTACCCTGGATTAGGTTTTGTGCTAACAA[C/T]TTCTTCTGGAATATGTTCTTCATCCCATGGAGAAA
AX-184175037		1A	3389213	Fvb1-4	2889380		TCTCTTTCTAAATCGTCTCTTGAGACACGAATCTG[C/T]GCAGTTCCTGTAGTTAAAAGCAAGTAAAAATTGCT
AX-184132123		1A	3390378	Fvb1-4	2890545		TGCTGAAACCATGGCTATCCTACAATCATGTTCGC[C/T]TTTTCTTCAAAGTGCAAGCGTTTCCTTATCTTTAC
AX-184629331		1A	3390748	Fvb1-4	2890915	Yes	GCAAATTTGAGCTATGTTAATTTGGTAATGGTAGT[C/T]TTGGTTTGAGTTTTGAGGAGTTTTTATGTGTGAGT
AX-184424458		1A	3391033	Fvb1-4	2891200		ATGGCTTGCTGTTATTGAATTACTCTTCAGAATGT[C/T]GTGAGTTTGTTCATAAACGAATTCATATGAGCTTT
AX-184347213		1A	3391222	Fvb1-4	2891389		TTCCATTGGTTATGTATTGTTTGTCTAGCTATTAG[C/T]CTGGCATGTTCAATATCTCTATAACAATGAAGATT
AX-184847067		1A	3391605	Fvb1-4	2891772		TTAGTAGCTGGTAGTCAATGCATATATCATCAATG[A/G]CTTTGTACCAATGTTCTTGCTTAGAAAGTAACATG
AX-184475561		1A	3392230	Fvb1-4	2892397		TTCAGTGTGAACTGTGAAGTACTTGTGGCTTTGTG[A/G]GAATGTAGTCAGATATCTGCATAAGCAGGGACATC
AX-184475562		1A	3392267	Fvb1-4	2892434		AATGTAGTCAGATATCTGCATAAGCAGGGACATCT[A/G]GGATTTACATTCTTCTCTTTTTGGCCAACTGTTTT
AX-184911605		1A	3392828	Fvb1-4	2892993		ACTTGTAAACCCAAGCATCCTATAGCATTCTATGG[C/T]TCTTGGTTCCAATAGTAGGTATTAAAACAACGTTT
AX-184070642		1A	3392956	Fvb1-4	2893121		TGTTTCTAGAAAAGTAATAGGGTTCAAAAATAACA[A/C]AGTAAAAGCATAGAGCTCAATTACAACGCAAGCCT
AX-184075424		1A	3394380	Fvb1-4	2894546		AGTAAATAATAAAAAAAATACGAAAATCATGACTA[C/T]AGTTTGGTCTGAAAATAAGAATCCGTGATCCATTA
AX-184778215		1A	3400886	Fvb1-4	2901025		CCCTCCTAGACTCACCTAGGGCCACCAAGAAGCCG[A/C]TATGACTCGCCATAAACCGCCTTAGAGCGCCTTGG
AX-184779956		1A	3402239	Fvb1-4	2902296		CTTCGACCACTTTGGTCTGCCTTAACCCTCCATGG[C/T]CCGCCTTGAACTGCCTTGGGCCGTATTGACCGCCT
AX-184358519		1A	3402319	Fvb1-4	2902376		TGACAATAATAAACCCACCCAGGGTCACCAAGAAG[C/T]TGTCATGACTCGCCAAAGGCTCGCCATGACCCTCT
AX-184313424		1A	3405124	Fvb1-4	2905611		CAAGTTGCATGCTAGTAAGTTTTAAAAGTGGAAAC[A/G]TGAGAAAGTATTTCAGTTATATAATTGTTAAGTTA
AX-184768439		1A	3405632	Fvb1-4	2906119		TTCAGGGTGGGTCCTGACACCAAGACTCGTCAAGG[A/G]GTCGCCATGACCTTGCTAGGCTCGTCTAGAGCCAC
AX-184757651		1A	3405940	Fvb1-4	2906407		CATAACCCTTATCAACTCTTCTAGAGCCATCTAGA[G/T]CAGCTAAGGAGCGGCCAAGGGGGCGCCTTGACTTG
AX-184617432		1A	3413713	Fvb1-4	2912193		TATAAGACCAAGACCTAGGTTTTACACCCACGGTT[A/G]GAGCTGCCCTTAGGGCCGCCTTAACCCCCCTCGAA
AX-184775709		1A	3413726	Fvb1-4	2912206		CCTAGGTTTTACACCCACGGTTGGAGCTGCCCTTA[A/G]GGCCGCCTTAACCCCCCTCGAATTGAGTGAAACTT
AX-184257417		1A	3413799	Fvb1-4	2912279		AATGAGAGACAATACCTTGTTTTCTTTTAAACTAA[A/G]GTTTCCGTCAAAGGGTTGCCATGACCCTCCTAGGA
AX-184925537		1A	3414008	Fvb1-4	2916651		CTCTTTTACTATTTACTCTTTAAACATGTAGACAT[G/T]TGAGAGCTCCATGCATGTAAACCATCGGGTTCTAA
AX-184204365		1A	3414280	Fvb1-4	2916923		TGCACATTAACTTTAGATTCTTAAACAGTCTTTCA[C/T]TGCCTTCCGTACATCCTAACAGCCTGCCTGTTCCT
AX-184554096		1A	3414654	Fvb1-4	2917297		CAGTGAATACATAATGTCCATCTTCACAATCTCAT[C/T]AAGTCAACAAAATAAGCGTGGAAGTACGTATTTAG
AX-184758620		1A	3415727	Fvb1-4	2918370		GAGTGGAGGTTGCAGAGGTTGTTAGGCTCCTTGCT[G/T]AAGCGGACGCCGGCGTGGCTCCGGCCGAATTGCTT
AX-184097203		1A	3416038	Fvb1-4	2918687		TACGAGCTGGGTCGTCTTACTTATATAGGTCGCGA[C/T]TTCGGTTAATTACAAAACCCTAGACAATTAACAAT
AX-184690635		1A	3416127	Fvb1-4	2918776	Yes	TTAATAATAAGCCCACCTGATTAACAACACCGGGC[A/G]TTTGGTCTAGTGGTATGATTCTTGCTTTGGGTGCA
AX-184907265		1A	3416296	Fvb1-4	2918945		GTTTTTGTCAAAATGTATGACGAGGATGAAAGGTT[A/G]GTACCAGGACTGACAGATTAAGGTGAGTCTTTTTT
AX-184358520		1A	3416361	Fvb1-4	2919010		TTTTTTTAAAGGTGGCAATCCATAAAAACGTTAAA[C/T]CGTTACAAGCTAGATAGCTTTTTAACCCAATATTT
AX-184058216		1A	3416844	Fvb1-4	2919493		TCATCCGAAAGCCGAGTTTGGTAAACATCGAAATC[A/G]AGAAGGCATGGATGTCACTCCCAATACACTTGAAG
AX-166510841	AX-89818076	1A	3416937	NA	NA	Yes	TGGATCGTCATCCAAAAGTCTTGGAGTCGATCCTC[C/T]ACGCAACCTCCACCCTAGGTCCATATCAATTGCGC
AX-184347214		1A	3420398	Fvb1-4	2923049		TATCTTCATGCCACCCGTTCCAGGACTAATGTCAC[A/G]AATTCGGGTAGTCAACATGGTGCAAAAGCAGATCT
AX-184235418		1A	3420625	Fvb1-4	2923274		TGAATTTGTTTCTTATCTGAGAATATACTTTGTGT[A/C]TCAAATAAGATACGCATAATTGAATAAAACAATCT
AX-184851137		1A	3421022	Fvb1-4	2923658		TGCCACCTCTAGAGCTCTCGCCATTCGAAAACAAT[C/T]AAAAGTTCAAAACATCACGCTCTCCGGCTCTTAAT
AX-184783721		1A	3421609	Fvb1-4	2924245	Yes	GACTGGAGGCTGGCAGATGAGGCTGTAGCTGACGA[C/T]TGCGGCGAGGAGGAGAGGGATGCGAAGTTTAGGGA
AX-184734170		1A	3421837	Fvb1-4	2924473		ACTTATAAGGGCGATTTCGCGCTGGCGGGGGCGGA[A/G]TTGAGGTCCAAAGGGCTGAATCGGATCGGTAATTT
AX-123508406		1A	3422238	Fvb1-4	2924875		TGAATCTGGTTGGATGAAGACATTCATAGATACAT[A/G]GTTCTGTGGCATTGTAATCAGATGGGTTGTTTGAA
AX-184235419		1A	3422904	Fvb1-4	2925541		TAGTAATACATATTTTCATTAATTGAACAGGTGCA[C/T]TGCGATGCAACAATTGCTTTCCCTCTTTTGGTTGC
AX-184521053		1A	3423604	Fvb1-4	2926241		ATCCTCTCATGGTAATTACAATAATTTTCCTTATC[C/T]GCATCCACGAAAGCAAAGTCGAAACTTACTTCATT
AX-184697918		1A	3424412	Fvb1-4	2927050		GCTCCGGTTCGCGTGGATACACGCTAGTCTCCAAG[A/G]TATACTGCCACATTGTTGAACAACAGTGTGAATGT
AX-184455578		1A	3424690	Fvb1-4	2927328		ATTCAAATAATTCTATGAACAAAATCAGACCCCAT[C/T]GTGATCCAAAAATCAAAGGCTAACTCTAAAGTTAC
AX-184770011		1A	3424805	Fvb1-4	2927443		CTTTCAAAAGCTGCAGTCTGAACCTTCATGCATGC[A/G]AATTGCATTGTGAGAGTGAGAGTGAGAGAGAATAC
AX-184712046		1A	3427272	Fvb1-4	2929724		TTCCGCCTGGCCCGCTTTCGGCCCATTTCATTTAA[C/T]AATCAGACCTCTCACCCTTGCTTCACCCACAACGC
AX-184694393		1A	3427322	Fvb1-4	2929774		CCCTTGCTTCACCCACAACGCTCGCAAGTGTTCGA[C/T]GAAATGCCCAAGAGAGATGAGGCCTCATGAACCTG
AX-184246442		1A	3428555	Fvb1-4	2931007		AAGATAACACATCAGGCTTATTCTCACAGATTCAC[A/G]AGTGCACCAATATCATTTGTACTATTTTGGTACAA
AX-184369667		1A	3428670	Fvb1-4	2931122		GAATATCTCAAAAGTAATGATTCAAAGAGAGGAAA[A/G]AAGAGCTACCGATTAAGAAGAAGACTCACCCTTGC
AX-184313425		1A	3429148	Fvb1-4	2931600		CATAAATTTAGTCATTGAATCTTCGCCTTTCAACC[A/G]ACAGTAGTCTCCAAATATTTCCCCAGGGAGCACTT
AX-123357065	AX-89779964	1A	3431538	NA	NA	Yes	GGTTGATGTTGTATAGTTGAAGGACTTACCAGACA[A/C]TGTGGACTGTTCAAACTCGTTTAGAAGACCAGCGT
AX-184669811		1A	3431728	Fvb1-4	2934180		GAGAAGAGTTGTATTGTTGGAAAGTTTGGAAATTT[A/G]TTGTTATCATTCATCACTCTGCTTGCAGCTTCTTG
AX-184650871		1A	3431791	Fvb1-4	2934243		GCTTCTTGTAGCAGCTCACACACGTCTCCGTCATC[A/G]TTTCCTCAGCTCTGGGGTTTTATCATCAGTATCCT
AX-184148158		1A	3432451	Fvb1-4	2934865		AAAATACCGTGCACAAAAAATTTACTTTAGAGGGT[C/T]ACAACTCTATTTTGTAGGATTCCTAAAAAGAAAAG
AX-184792878		1A	3436312	Fvb1-4	2938778		GTCCGGGAAGGAGAGAAGCCTTCGCCGGCGTGAGA[C/T]GGCGGAGAACAGACGACGTCTGCACCGGCCTTAAA
AX-184424459		1A	3436687	Fvb1-4	2939153		AAGATCTCAACAGTGAAGCCAAAGTTATATGATTC[A/G]GCGGCAAATCATCATCCCATCACCCGCAGAAGCAT
AX-184224931		1A	3437764	Fvb1-4	2939992		GGTTACCAAGAAGCTTAGTCTAACTTAAGATGCAG[A/G]CCTATATATGTGACTTGGTCAAATTGAAATGCGAA
AX-184435000		1A	3437814	Fvb1-4	2940042		TTGGTCAAATTGAAATGCGAAGAATGATTACCGAG[G/T]GTGGCAGATGGCTGGCAGTGGCATCCCTTAGCTCC
AX-184686766		1A	3437862	Fvb1-4	2940090	Yes	TGGCAGTGGCATCCCTTAGCTCCTTGAGAGGCGCC[A/G]GTTCACGTGGATACACACTAGTCTCCAAGATATAC
AX-184930242		1A	3440700	Fvb1-4	2944798		ATTCTCAAGTACAGTATATTTACATGAACAGAGAA[A/G]ATCGAACATGTAATTTCATCAATATGAAACTGAAA
AX-184054673		1A	3441645	Fvb1-4	2945743		GAATCCAGTCAGTGATATCCACCAATAGCTGTTTT[G/T]TGTGTGTAAAAGTCCAGTGCATTACTTCATTGTTG
AX-184935089		1A	3441829	Fvb1-4	2945927		CAAGAGTTCGAAACCTACTGGGGAGTAATGAAAGT[C/T]GTAGTTAAATACATGTACTGGAGTTATATTGCTCC
AX-184194331		1A	3444521	Fvb1-4	2948619		CATATCTTATGATGAATATGAATGTATAGGAAAAA[A/G]GAATGCTCTCAGGAAAAGAGAAAAGAGAAAAGCTG
AX-184097204		1A	3449823	Fvb1-4	2953924		CTTGAGTGGCTCTGTTTCTCTTGGGTACACACTAG[C/T]ATCTAGAATTCTCCTACTGCATTAATCAAATACAA
AX-184494394		1A	3449993	Fvb1-4	2954094	Yes	GACTGGATTTGGCAGAATTTTCTTGCTTCCATGGG[C/T]ACTCCATTCTCCCTAATTTCTATCAAAATAAAATC
AX-184512541		1A	3452334	Fvb1-4	2956461		TAACTATAAACAGATGAATATATGCATGGACATGC[G/T]ACTGTACCTCGTATAATTCCTCGGTCTGCAATAAA
AX-184521055		1A	3454946	Fvb1-4	2959082		CGGACTCTAACACGAACAATAACCATCCCACCAAT[C/T]TTAACCAGCTTCATTAACCTCTTATGGTAGTTCCA
AX-184870648		1A	3455204	Fvb1-4	2959362		TTCAAGCACTTGAAAATTTGACAAGGACAAAATGA[A/G]CTCAATATCTTATATCTTTACATTTTCCAAGAGTT
AX-184669812		1A	3455285	Fvb1-4	2959443		AAGCAGAGCTGGGGACTCAATGAAGTTGATTTTGT[A/G]CTCCACACCGGCTTTCTTGGTGATTGGCAAGCCTG
AX-184268277		1A	3455558	Fvb1-4	2959716	Yes	AAACAATTGAACATGTTTATATCTATGTGCATGAG[G/T]GTTCAATGCAACATATATGACATCAAACCCCTAAC
AX-184313426		1A	3456170	Fvb1-4	2960328		TATGCCTGGCTTAGAATGGGAGCACAGTAGTACAA[G/T]AGCAACTCATGCGAAGCCTAACGACAGTACGACAC
AX-184184552		1A	3456352	Fvb1-4	2960510		AGTGGCATGTAGCAGCAATCACAGTACTTGACACT[A/G]GCCAAAAATTCAAGTAAATGAAAGAATCTAATACT
AX-184085641		1A	3462956	Fvb1-4	2967139		GGCGCCATAATGTAAACAATAAAATGCTACTTCTT[A/C]TAATCAATAAATTTCATCAAGTATTGCTGGTGCAA
AX-184358521		1A	3463252	Fvb1-4	2967435		TGTTAGTTGGTGTAACACCAGTAGTTGGGATGTCA[G/T]GTTGTTCAGAGAGATAGAGACATCGATCAGCTTTG
AX-184132124		1A	3463320	Fvb1-4	2967503		TTGTATAACAGTTATACACAATAATGCTTAAGAAC[A/G]AAGCTTTGCATGTGTCTTTCTAGTCCTAGAAAATG
AX-184925538		1A	3463695	Fvb1-4	2967878		TCCTTAAACTGCACCATGGTTCCAGTTGCGTCTAC[C/T]TAAAGTTGTAACAATTCCATCCACTTCCTGTATAC
AX-184301873		1A	3464476	Fvb1-4	2968659		AGTCACCATAAACCGAATGTGCAGTCCCAAGCGCC[A/G]AATGCTCTTGCCAAAGCTAATGTAGCTCCTGTTCA
AX-184485147		1A	3469044	Fvb1-4	2973222		TCTGTTCATGTTAAATGAGTTCCGATCCTGTACTT[C/T]AGATCTTGGAGAGAATTTCATTCTGGCTTTCGTGG
AX-184085642		1A	3471759	Fvb1-4	2975937		AGGCTTACATATGAAATCCCTACAAACATTTTACC[A/C]AACGGTTGTTCTCAGACATAGTAACCGGTGAAAGT
AX-184097205		1A	3472447	Fvb1-4	2976625		TAAATAGAGGCTATACAAACAAGAAACATAATCGA[A/C]CTTACTTTTCAACTATATGAGATTACTGACTTTCG
AX-184503668		1A	3472506	Fvb1-4	2976684		TACTGACTTTCGCAACTATATGCAATTTGAAAGAA[A/G]AATGAACAAAATCTCTAGATATGCAACTAGCAGGT
AX-184235420		1A	3473683	Fvb1-4	2977861		ACTAAATCAAGCAATAAACCCTAAAAACAGTGTCT[A/C]ATCGACCAGTACATGGACTAGAAGAACTAGATGTC
AX-184604879		1A	3475768	Fvb1-4	2979974	Yes	GTTTGTATAAATTAAGCTAGCAATTATTTATATAC[C/T]ACATCTCAATCAAGCCAGGTTATATGAGAATGACA
AX-184048131		1A	3476333	Fvb1-4	2980539	Yes	CACTTTAGTTTGTTTGCCTATCTCATAATAGGGTA[C/T]CGATGAAAACTAGTGTTATAAAATACTTCACCAAA
AX-184091256		1A	3479418	Fvb1-4	2983598		GTCCTGCTGAACCAGACAAAGATACCAACAACATA[A/G]CCAAGATTAAGATTCTGATTATTAGCTAAGGTTAG
AX-184369668		1A	3484664	Fvb1-4	2986904	Yes	GCTTCATGCTTTGATCGTATTGACTAGCTAGAGCT[A/G]GCTAATTATATATAAGACGCGCCATGCATGCATTA
AX-184665324		1A	3494933	Fvb1-4	2997119		GGTCTGACATAACTTGTTCCTACCCTGTGAGTATT[A/G]GAGTGTATATATATATGCAATTGTATATTTATTTT
AX-184391929		1A	3495190	Fvb1-4	2997358		GCAGGTGAACGGAAAGTTCACCTCTGACCAATCCC[G/T]TATATACAATGTAAGTATTTGGTATTATGGTGTTG
AX-184771529		1A	3495265	Fvb1-4	2997433		TATTGTCAGTGTTTGTCTTGCTTTGTGTGTGGGTG[C/T]GGGGTTGAGCGTGTGTACACATTTTAGGAGCAGCC
AX-184788175		1A	3496954	Fvb1-4	2999122		TCTATGCAAACGTCTATGCAGAATGTGGTATTCTA[A/G]GGGCCGCCGTTCTCTCAGCAAGCCAAGACTTCTGG
AX-184623519		1A	3502851	Fvb1-4	3004970		TTGGGCACAAAAACTTCTCCAGGAGTCCTATCCTG[A/G]GAGACATAAAATAAAATATTATCAGTATGCGACAT
AX-184865259		1A	3505974	Fvb1-4	3010544	Yes	GCCGATAATGTACTCATTTTCTAATACTGCAATTC[C/T]TTATTTTGGCTATCTGCATAGAGAATTTTGACAAG
AX-184313428		1A	3508265	Fvb1-4	3012855		AACTTTTTAACTGCTGTAAAAACATATATAGCAAA[A/G]TCAGCTTCCATTATTCAACAAATTTGTATGTTATC
AX-184911606		1A	3508992	Fvb1-4	3013585		ATTACTGCACGTTTTGTGTACCCAATGTAAAACAA[C/T]GCAATGTCTAGGAAGATATTCTTCTCATGGTCATC
AX-184025895		1A	3529458	Fvb1-4	3029392		AGTTTTTAATTCCCTTGGTAGCAAATCAGTTATGA[A/C]ATATTTACTAATGCTCTGTGCCCCTGTATAATATT
AX-184465585		1A	3530969	Fvb1-4	3030898		TGACTGATTCACTTGTAATTCATTTGACTATATTA[C/T]TACACATTTGTAAGATAAATTACACTCAAAGCAAT
AX-184867890		1A	3532073	Fvb1-4	3034975		GGCTGTGCATGTTGTTTTGAAAGGGCATATGAACA[C/T]ACTTGACAATATCATCGAGTAAATGAGTGAGCGTG
AX-184569536		1A	3541366	Fvb1-4	3039490		AAGCATCCCAGAATACTGTATAAGCCTCTTCTTCC[C/T]ATCCCAAACTAAAGACCTGGCTTTCACATTGCCTC
AX-184512544		1A	3542805	Fvb1-4	3040927		CTTCTAGAACATGTAATAATCAAATAAGCATGAAT[A/C]CTAAGTTAAGTTTCATTGTCCATACAAGATAAATT
AX-184712047		1A	3544285	Fvb1-4	3042520		AGCAGAAAGAAAAAAAACAAATTCAGCAGTGTGTT[C/T]ACCGGTTAATTGCTTGAAGAAATCTCCAAACATTT
AX-184967775		1A	3545171	Fvb1-4	3043406		AAGAAATACTGAAAACTTTCAACCTTAATAAACGA[A/C]GAGACAGTGGTAATCATTACCCAAAAAAGTTTAGA
AX-184916086		1A	3545706	Fvb1-4	3043941		ACGGACACAGAACCACAGCCAGTTCGAATAAAATG[C/T]TCCTGAGAATAAAAAATTGCAATAAATAAAATTAT
AX-184080436		1A	3545898	Fvb1-4	3044129		AAAGCAATCACAAAGCTACAAACTGTTCTACTACC[A/G]TGATAATTTGTTATACCATATTGCCTTTATTTAGG
AX-184538037		1A	3547826	Fvb1-4	3046048		ACAATATACTCCTCTGGTTTGCTTGCCTTTCATCT[A/G]ACTCAATGATTAATCATACCACCCTAATCATGATT
AX-184097207		1A	3548243	Fvb1-4	3046481		GATGGAAAATTCTCTAACTTCTCAATGATTGCTCA[C/T]ACTATCCTAATCATTATTTGGTGCAATATATAATT
AX-184645748		1A	3548539	Fvb1-4	3046777		AGTTTAGCTGTTACAGTCAAAACTGGTTTCTGGGT[A/C]GCCGGAAAACCACCTCCGGCGCTTAGAATGACCGG
AX-184611328		1A	3548601	Fvb1-4	3046839		AATGACCGGAACTGTGGTGGTTTTTGACTTCGACC[A/G]GACCCTGATCAACGATGACAGCGATAGATGGGTAG
AX-184336016		1A	3549431	Fvb1-4	3047668		TTCTCACAGATCGTCACAAACCCAACCTCTGTAGA[C/T]GGTGATGGAAGACTGAAAATTTCTCCTTACCATGA
AX-184402861		1A	3551918	Fvb1-4	3050156		TTTGATTGCCTTTTTTTCCAATACTTATTTGAGTT[A/G]GTTATGTGGAAGCAGTCATGGGCTGGTCAATGCAG
AX-184576993		1A	3553602	Fvb1-4	3051840		CAAATTAATATGGAAGCTTTACTTCCCTTATCAGT[C/T]GTCAATTAGGTTGACTAGCTCATTGTGTAGCATTC
AX-184324895		1A	3554001	Fvb1-4	3052214		ACAAATCATGTGATGTTGTGAATTCAAAGTGTATC[C/T]GTTAAATTCCATTTCGAAATGATGCAGAGTTATTC
AX-184665325		1A	3554196	Fvb1-4	3052409		GCAAAGGAGGAATCAACAATGATGGCGATGATGGC[C/T]AAATGCTGTGTATCTCTATAGCAGATGCTTTCAAA
AX-184246444		1A	3554342	Fvb1-4	3052555		GTAGCCCCAATGTGTCTAACAAATGACTCCAAAAC[C/T]AGTCAGAGTCACAGTCTTTACGTTTCTTCATCGTC
AX-184561934		1A	3554443	Fvb1-4	3052656	Yes	AAGACTCAGAGAGCTCAGCGCGAGTGTTTGCAATT[C/T]AAAGCATATTTTTTATTTTCGTTTTTTTAAAGGTG
AX-184380912		1A	3554918	Fvb1-4	3053130		GAGTCAGTGAAATCGTTCAAGCTTAATCCGATACG[G/T]GCTTCCGATGATCTCCCTGACCGTGTTCGGCGCCG
AX-184424462		1A	3556967	Fvb1-4	3056023		TGGCCATCCACTACTTCAAGGCTTGTACATTGCTG[C/T]AAGCCTGTAACATATATATGTACTCGTAGTATTGT
AX-184380913		1A	3557418	Fvb1-4	3056474		TAATATTGTTCAACATAGCATACATTGTTTGTGTC[A/G]CAAGCAAGATCAAAACTGGCAAAACCCTATATAAT
AX-184139990		1A	3558800	Fvb1-4	3057856		GGATTTACCAATGTGAAGAAGTATTAGACTACTAG[C/T]ATGTGTAGATTCAACAGTAACTGTTACCATTTACA
AX-184883551		1A	3559846	Fvb1-4	3058940		GTAACTTATATAAATCAGAGAATACATGATACAAC[A/C]ATCATGCCCCAATTTCTACAGAGTTCAGAGTGCAA
AX-184204367		1A	3560043	Fvb1-4	3059137		CTTCTTTCACTGACAAAGAAGTGGACTTCTGGATC[C/T]TTCTTGCTTTGTGCTCATCACACCTTTTCCTTCCT
AX-184655837		1A	3561063	Fvb1-4	3060157	Yes	CAGCCACCCCACAAATTTCAGTGTTCTCCAAAGTA[A/C]CACCACTATTATATGTAACCAACTCTCTGGTGCTA
AX-184847068		1A	3561802	Fvb1-4	3060896	Yes	ATATTCCAATAACATGCCCAAACTTGTACATAAGA[C/T]TGCTATCACACACTATTTTTATAACAAGCTGCTAA
AX-184732587		1A	3570297	Fvb1-4	3075162		CCTCCGTTGTGCTCTGTATGTCAGCACAAGGCACC[C/T]GTCTTTGGCAGTCCTCCGAGGTGGTTCACATATGC
AX-184132126		1A	3574600	Fvb1-4	3079066		ATATGGGTGGTACTAGAAAGATGAATTCCACATTA[A/G]CCTTTCATTTACAATCTCTGATACTCATTCCATGC
AX-184058217		1A	3574642	Fvb1-4	3079108		ATTTACAATCTCTGATACTCATTCCATGCCACCAG[C/T]TTAATTTCCAAATTCCTTGTGATCTATGTTAGGAT
AX-184485150		1A	3581624	Fvb1-4	3086072		TGTCTTGTTTAATACCTGTAACTATCTCTCTGTGG[C/T]GTCCAATTATTTGGAACCTCACCCAATTAGAACCC
AX-184279345		1A	3581812	Fvb1-4	3086257		AGATCTATATATAACCACATTTATGTCGACATAGT[A/G]TTATTGGATGTTCGATTCAGCTGCAAAAATCAAAA
AX-184907267		1A	3582673	Fvb1-4	3087121		TATAAACTCTTATGGATGTCTTCATATATATGTTT[A/C]AAAATACCATTTGCACCCAATTGACATAGATTTTG
AX-184538039		1A	3601005	Fvb1-4	3103611		CCTAAGCTCACTGAGAATTACATCACTGCTGATCA[A/G]TTCTTTACTGCTCACATCTCTCCTCTTCAGGCAAG
AX-184075425		1A	3601065	Fvb1-4	3103671		CTTCAGGCAAGTTCTTTAATCTCTTCATTTTTGTG[A/G]AAGTTAATGTTTTCTAAGATGATTTTGACTTTGAT
AX-184235421		1A	3604342	Fvb1-4	3106094		TCTTGAAACGTTAAGGATTCATGTGGTGAAGAGAA[A/C]TTATATGTGCTGAAAAGAGGAATGAGAAAAAGGGC
AX-184246446		1A	3604605	Fvb1-4	3106357		CTTGATTAAGAAATAGAACAGAGGCAATCTGAAGC[A/G]CTACTCTCTCCATAAAAGATTTTGTGAAATCCTAA
AX-184847069		1A	3605108	Fvb1-4	3106860		GCTAATGAAAAACAAGACACAAGTTTCACCATACT[C/T]ATGCAATTTTAAATAGATCTCTAGGCACTAAAAGT
AX-184503672		1A	3605986	Fvb1-4	3107738		ACACCAATCAATAGGTTTAAATTGAAAATTCGTAA[C/T]ACTTGCAGCAACTTTTGCAGGAAAAGGGTTTCAGA
AX-184538040		1A	3606245	Fvb1-4	3107997		AAGGACCACTCTTCAGCCTTGCAGAGGCAGTAAAA[A/G]CTTTACCGCCAACAGCACCAGACATGTTTATCAAC
AX-184611329		1A	3606987	Fvb1-4	3116270		ACTTAATTGGTGATGGTATGCCGGAGAAGAGGGTC[A/G]CTAATTGTTATGGACTCGACGGAAAATGAGATATG
AX-184604880		1A	3607088	Fvb1-4	3116371		AGTGATTTGGGGGTGTGGAAGAGGTTGGTCCTGCT[C/T]TTCTGCAGTCTCCAAATCAGTATAGACGAAAGTAG
AX-184845945		1A	3608034	Fvb1-4	3117289		TTTTATACGATAATTGAATAGTTGAATAAGAATGA[A/G]ACTTTCATACTCTATATTTTCTATTTGATCGAACT
AX-184862851		1A	3608253	Fvb1-4	3117510		GTTCAGTATAGACCACCTTTATCTTATCTTCTGAA[C/T]TGAATATGCATATATTCTCCAGTCCAACAATGAGA
AX-184876826		1A	3608366	Fvb1-4	3117623		GGTTACATTGCTCTTCATCTCATGCAAGCAGCTGA[C/T]TTGTATAACAAAAGTCTTGCATCCCCTTCTAAATT
AX-184455581		1A	3610060	Fvb1-4	3119318	Yes	GGTGGCGATTATGGACAGTGAGGGGAAGATTTACA[A/G]AGGGTGGTATATGGAGTCGGCGGCGTATAATCCGA
AX-184475566		1A	3611616	Fvb1-4	3120874		GATAGTAGAATTCCTCGGGAAAATACTATTTGTGG[G/T]TGATGTCTCTATATGTAGAACACCACCAGTTCAAG
AX-184402862		1A	3611824	Fvb1-4	3121082		AAGTTTGAAACAGTGGAGTTTCATGTTAGTGAGAG[C/T]TCTACATTGATTTTTGGATTCATCTTGCCTGATGG
AX-184358524		1A	3612307	Fvb1-4	3121565		ATTTTCAGCTAAATTTGATTCTTTTCCATGTTTCG[C/T]GGTATTGGAAATAATTTTGTAGGAAGTGTTTTTTC
AX-184554099		1A	3612679	Fvb1-4	3121937		ACTGAGGTGGACTTCCAACATAGTGAGCATACCCT[C/T]TAAAACAAACAACAGTAAGCTTGGCTTCAAGAGTC
AX-184455582		1A	3612881	Fvb1-4	3122139		AACCCTTGCCACAGTTTGGAACCATTTTCGGAATC[A/G]TGTAAGTTCAGATGCAAATATTGCAGGTTGCCTAT
AX-184391933		1A	3612936	Fvb1-4	3122194		ATTGCAGGTTGCCTATTGAGATTTTACCAAAATAT[G/T]AAAAATTGTAGCAAGCTGAGCATCCAATTCTGGTA
AX-184268279		1A	3612973	Fvb1-4	3122231		AAAATTGTAGCAAGCTGAGCATCCAATTCTGGTAT[A/C]TGATCCTTCATTCCTTCTGAGGCTAGCAATATGAT
AX-184080437		1A	3614078	Fvb1-4	3123336		ATCCCTGCTGCAGTTAAATCTTTGTATGGATCCTA[A/C]GAAATGTGGAGCTGTCCGGGCATATATATTGTGTC
AX-184455583		1A	3614687	Fvb1-4	3123945		CTTATGAAGAGAATGGCCAATATGATAATGGTGTA[A/G]TTCATGCGGAAGAAGGCAACGTTTGTCCTGATTCT
AX-184347218		1A	3615038	Fvb1-4	3124296		TAGATTGTTTGTAACAGAAGAGATGATATATCAGT[A/G]CGTGTTGGGTTAATGTTTCATCTAGTTATTTACTA
AX-184324897		1A	3615444	Fvb1-4	3124702	Yes	ATGTCTTCAAAATCAGTATGAACATTGGATTTCAA[G/T]AACCGAAAGATATGCAAAGCTACACAGTACAATTT
AX-184204368		1A	3615565	Fvb1-4	3124823		ATCAAGACTAAAATGATTAAGTTAGATGACATCAG[A/C]TCAGCAGGCATGTCAAGAACTAGCAACTAGGGATC
AX-184665326		1A	3616963	Fvb1-4	3126276		TTGTTTCCCCTTAGATGAAAGATAGAGCAGAAGCA[G/T]TGTAAATTCTGAAGAGAGCACCAACTTGGATATTT
AX-184156882		1A	3617358	Fvb1-4	3126671		CTGCAACATATCCTTCCCAACGGAACTTGTTCCTG[A/G]TATTAGTGCTTAAATCAAAATCAGCAGGATTAGAG
AX-184042613		1A	3618143	Fvb1-4	3127464		ACTGCTCTTCCACCCAAATGTAATATAAGGATAGC[A/G]ACTAAAAAGATCAAATGAATCTTACTAGTTCTCCT
AX-184110254		1A	3618479	Fvb1-4	3127799		CAGAGTTCCTTGTGGACCAGTGTTTGATTGCACTA[C/T]ATGATGACTAAATCCACGGTAAAGATCTTTTCATT
AX-184591313		1A	3618969	Fvb1-4	3128286		GTTTTCTGAATATACTAACTGAACTTAGAGATATA[C/T]GGACAATTCCCAAAGCCATATTATTACACATAGAT
AX-184301876		1A	3619235	Fvb1-4	3128552		TAACAAGGTATCTCATGTAACTAATTATAATGAGC[A/G]GAAGTCCAATGCTGAGCAAATTCTCCGTAACTGCA
AX-184347219		1A	3623028	Fvb1-4	3132340		TCGAGTTTCTTCCAGTACAAGTCAGAATCAGGGTA[C/T]TTTGTCTTCTCCAAGGCATGAGCAATGGTGCACTG
AX-184391934		1A	3623333	Fvb1-4	3132645		TTCGAATCTTGAGATCCATCTGCGGACAATTCCCT[C/T]CTCTGTTCTGAAAGGGACACGAATAATATCCGAAT
AX-184894759		1A	3623511	Fvb1-4	3132823		GAGGCACAAAACAATTGAAATACATGAACAAATTA[A/G]AAGGTAATTCTGTTCAGAAAACTTACAATAAGAAT
AX-184739927		1A	3623774	Fvb1-4	3133086		CGCCAGTGTCAGGATATCCCAAGACATTGTCTTGT[G/T]CAAAATAGCCATGGGGAGACATGATCACAACATTA
AX-166502928	AX-89780032	1A	3624566	NA	NA	Yes	CAAGAGCTTCCTGAATGTTCTTTGAAACCTCACCA[A/C]AGGCTTCAGGGATTGCTTGAAACACAGCAACAAGT
AX-184194332		1A	3625287	Fvb1-4	3134597	Yes	ATGTTTAGGGTTTCTTATTTAAATTTTTCTGAGAT[G/T]AAAGTGTTGGATAATCTGACTAGATTCTTAATAGT
AX-184148161		1A	3625537	Fvb1-4	3134847		CATATGGGATTTGTTTACAGAGAAGGAGATATACA[G/T]AATACAAGTAGAGTGATGTCTTGACAATGCTGGGG
AX-184655838		1A	3625791	Fvb1-4	3135101	Yes	CTTTATTTTCTGGAACTGCAGAAAGGTTGTAAACA[C/T]GATGAGATGCATTCAGATACAGTAGATGTGAAGAC
AX-184465586		1A	3628936	Fvb1-4	3138216		TGATGTCCCTATACAAAGGTGCAAGTCATAATTTT[A/G]GAGGTTGGATTCAGTTCTTACATGTGCTGCTCCTA
AX-184034001		1A	3629274	Fvb1-4	3138554		GATCCATTGTTAGGCGCACCCTGGATATTGAGAAT[C/T]TTAGTGACCAAGTTGTATATCTGGACATTTTCAAA
AX-184268280		1A	3629488	Fvb1-4	3138768		CAACCAACCCTATAATTGGAGGAATTCGATCACTC[A/G]CTGCATAATGTAGCCGACTAGGAAGATTCTCCTTT
AX-184494395		1A	3631579	Fvb1-4	3140861		TTAGAGACACACGACAAGTCGTTTATTAATTGGAC[A/G]AAAACGGCGTCCTTCTAGTAGCCAAAATCGAAGTA
AX-184380915		1A	3632777	Fvb1-4	3142062		ACCTTTGTCGCAGTGTGATAAGGAGTATTGAAACC[G/T]CACGTGTATTTGATTTTGAGGAATTCCCTACGAGA
AX-184029334		1A	3632841	Fvb1-4	3142126		TACGAGAGATAAGGTCAGAATTGGCTATGATTTAT[C/T]AGATGTGATTTTCACTCCTTTTCATTTATTTCCCC
AX-184358526		1A	3633167	Fvb1-4	3142452		AAACCAAAACGCATACTAGTTACAACATTGACTCA[G/T]GAGATGTACCGCTTACCTGAATTATACTTGCATCA
AX-184290631		1A	3633841	Fvb1-4	3143127		CAGATCTGCATGCCTAGAAAAATCTGATCGCAGGG[G/T]GTGTGAATATGAAGCTACAGATTCAGAACCAAAAC
AX-184224934		1A	3634836	Fvb1-4	3144122		CACATATCCAGTCACATATGAGGTAGCTTTTAAGC[C/T]ATGCTGACAATGCTCGGAGTCTCTGTTCTTTGATG
AX-184117253		1A	3634982	Fvb1-4	3144268		GAATATCAACTTTCATCAAGTGAATGATGTAACCA[C/T]TTTTTATTGGTTTAACCTCTATGGCACCTGCCCTA
AX-184611330		1A	3635133	Fvb1-4	3144419		TATATATTTACTGTTTCAAATATGGTTTCTGTTTT[A/G]ACCATATACAGCAGAGAGCATCCGTAGGAAATGAG
AX-184841944		1A	3635189	Fvb1-4	3144475		TCCGTAGGAAATGAGATAATTCAACTTGATAGACA[A/G]CTATAAAAACTTCCAGTAATACAAAAACTTCAGGC
AX-184894760		1A	3637898	Fvb1-4	3147183		CATGTTTCCACCATCAAAATCAACGATTGATACGT[A/G]AAGGAAAGATCCATACACAGGACATTCAATATTAC
AX-184091259		1A	3637945	Fvb1-4	3147230		CATACACAGGACATTCAATATTACTAACAAATAAA[A/G]CTCACCTGAGTCCCAGCAACAAAGTACACCGTATG
AX-184902958		1A	3639028	Fvb1-4	3148314		CTTTTTCTTGGTGGAGGCTCTTGATAATATTTGAA[A/G]TCCTTGTAATTAGAAGTTCATGCTAAATGTTTTGT
AX-184887183		1A	3639547	Fvb1-4	3148859	Yes	GATTATGATACATCATATATGATTTGTAAACATGG[C/T]GTAGTCCAAATACATATATAGCAACCTATTTTAGT
AX-184391935		1A	3639977	Fvb1-4	3149288		GTTGTTAGGATGTGTGACGTCAGTTAGCTTTCAGA[A/G]GCTGTAGTTGGGTTTAAGGACGGTGATGGTGGCAT
AX-184455584		1A	3641096	Fvb1-4	3149565		ACCCAACTACAGCCTCTGAAAGCCAACCGACGTCA[A/C]ACATCTTAACAACAACCCGGCCTTCTCCTCCGCCA
AX-184369671		1A	3641523	Fvb1-4	3149992		GTAGGGAGGGCCTTACTTAAGCATTTAAAGTGATT[C/T]CGGCACTTTGTAAAGTCAAGGTCTAGTTGCAGGAG
AX-184503673		1A	3641582	Fvb1-4	3150051		TAGTTGCAGGAGTTGAAAATGCGTAAACCAAGTCC[A/G]GGGAAAATCTCTTCAATTAATGATCCAAGCTTATA
AX-184920759		1A	3643795	Fvb1-4	3152295		TTACATATCATAATAATCAAGCTCAGTCAATCTAT[A/G]ATATGAAGTTTGATGGTAGCAGTATCAAATATGAT
AX-184604881		1A	3644377	Fvb1-4	3152890		CTCCAACTCAGAATTGCTCAATTGATGGAGATTCT[G/T]GCTGGAAAAGTACCACCAGAATTTAGTAACAACAC
AX-184604882		1A	3646768	Fvb1-4	3157161		TCTTTGTATTTTTCTGCAGCCATACGTTCGTATTT[A/C]TCTGCAGCCATATATGCGACATCCATAGCACATTT
AX-184402863		1A	3648529	Fvb1-4	3167013		GGTTCAACAATGTAATAAGTAATCATAGGGCACTT[A/C]AGGAAATTTAGATACCTGCTGGTCTACTGCATTTT
AX-184843331		1A	3649781	Fvb1-4	3168259		TTATTCAGTTTTACTTGAAGAACAAAAAGATCACT[C/T]TTCAACTTCCGTAAATTTTCCTACTCCCAAGTCCT
AX-184665327		1A	3650881	Fvb1-4	3169361		GGTACCTGAAACCAAGATGGTTCCTGGCATTGTAG[G/T]CAAATTTGCAATGGAAATTGGCCGTTTAAAATCAG
AX-184955111		1A	3651396	Fvb1-4	3169886		ATTCCCTTAACAAGGCTTTGATCCACATGTTAATC[C/T]GCTGCAAATATTTCATGAAGTCAAAACTAACATGA
AX-184413684		1A	3651469	Fvb1-4	3169958		TACAAAGTCACTGAAAATTAACCTACTTCAATATT[C/T]GTTTCCCAAAAATCTAAGTTCTGTGGTCTATACTT
AX-184880058		1A	3651617	Fvb1-4	3170106		GGAAAAAAATGATTAAAGCTTGATTTTTCTTTCAT[A/G]ATTTCGTTTCTTCTTCAAGATCCTGGATATTTAAC
AX-184521059		1A	3652286	Fvb1-4	3170767		ATGTCATCAAGGTAAAGGGATGGAAACTTGGAAAG[C/T]GGCTAAGGTCCAGAATGAGGATGTTACCTAATAGC
AX-184665328		1A	3654695	Fvb1-4	3172813		CAGCTACAGTAAAACAAAAACCAAGTTCAGTCGCT[C/T]TCTCCTTGAACTACTGCCATTCCAAGACCAGAAAC
AX-184554100		1A	3657482	Fvb1-4	3175569		AACAAGACAAGCCAAAAGGAGCTGTGTGGAATGCT[A/G]CTACACAGACCCCATATTGATGAAAACCCTATCTG
AX-184165870		1A	3658216	Fvb1-4	3176305		ACTCCTGATCAGGATGTGTATATCTTACTCTATAT[A/G]TTCTTTGTATCATGCAACTTAAAAACTAACTTATT
AX-184521060		1A	3662829	Fvb1-4	3180863	Yes	TTGAATGATTAATCCAGGAGGAGGGAATAGTTAGG[A/G]TTAGGTATATGAGAGTTGCCATAGTTGCTGTTGTT
AX-184132128		1A	3662967	Fvb1-4	3181001		TTATTATTGTTTTGGTCGAGCAAACCCTAACTGGT[C/T]GCCTTATATTTGCTGTAGTGTTTCAAGCACAACAA
AX-184194333		1A	3663647	Fvb1-4	3182764		ATCGATGTGTATTATGTTATCGTTATAACATTGAT[A/G]TAAGTATTTGTAGATACACATTATATGTTCGAACT
AX-184674227		1A	3665326	Fvb1-4	3184466		AGCTGCAGCCGAAGACCGGAGTTCGAGCAATCTGG[A/G]TGATCTTTTCAGGTTGATCAAACAAACCAAAGTTG
AX-184336020		1A	3666581	Fvb1-4	3185738		CTTATCGTATCACATTGTATATGACTCGCAAGATG[G/T]ATAATTGAAACTGTGACTATCATGCACATTACAAT
AX-184048132		1A	3672541	Fvb1-4	3191802		CACAATTTCAGTATTACTTTGAGGATAGATATGAT[A/C]TTGTCAAATTCATCAAGCTGGCACAGCAACATGGT
AX-184660715		1A	3673925	Fvb1-4	3193187	Yes	TAGAATTGATTGCTGTGGCCTGTGGGTACTACTTT[A/G]TGCTGACTCTTTGTGTGAACTTTACAGGTATACAG
AX-166510885	AX-89818271	1A	3674635	NA	NA	Yes	TGTGATTCTCATAGTGGTGATCAAATACTTGTAGG[C/T]TCATGTATACCAGTCAAGATCTGGTTGTGCTGCAT
AX-184103463		1A	3675207	Fvb1-4	3194469		CATTGAAATTTCTGTTGCTCAGTATCACAATAGGT[C/T]CTAATGAACAATTTTTAAGAACTGGAAAGTACCCC
AX-123357090	AX-89780136	1A	3675239	NA	NA		GGTCCTAATGAACAATTTTTAAGAACTGGAAAGTA[C/T]CCCACTCTCAAAGTCGATTCAGCTGGGCATGCCTT
AX-184391936		1A	3676188	Fvb1-4	3195450	Yes	TTCATGTCTATGCATGTCTTTGTTTTTGTGAATCA[A/G]AATGATCATGATAGAGCTGTTTTTCCAGGTACCAT
[truncated: 408,126 more rows]
