# Supplementary material for: Genetic architecture of angular leaf spot resistance in cultivated strawberry shaped by epistasis and genotype‐by‐environment interactions
Source: Plant Genome. 2026 May 6;19:e70246. doi: 10.1002/tpg2.70246 (PMC13150400; doi:10.1002/tpg2.70246)
Supplement: Supplementary file 4 — Supplemental File S2. Detailed pedigree structure for the F1 family derived from the cross between the susceptible parent 19C164P045 and the resistant parent 21A137P047. The pedigree includes all known ancestral lines contributing to each parent, enabling tracking of shared founders, inheritance patterns, and potential sources of allelic variation relevant to ALS resistance [file TPG2-19-e70246-s005.csv]

accession_name	species_name	population_name	organization_name	synonym	acquisition date	country of origin	institute name	state	Class	F parent	M parent	xf Score
19C164P045	Fragaria x ananassa	19C164	UC DAVIS	19C164P045	20190101	Western US	University of California	California	SD	16C015P057	12C009P605	5
16C015P057	Fragaria x ananassa	16C015	UC DAVIS	16C015P057	20160101	Western US	University of California	California	DN	08C123P001	11C103P001	na
12C009P605	Fragaria x ananassa	12C009	UC DAVIS	12C009P605	20120101	Western US	University of California	California	SD	08C043P004	08C132P608	na
08C123P001	Fragaria x ananassa	08C123	UC DAVIS	UCD_Royal_Royce	20080101	Western US	University of California	California	DN	05C099P006	04C009P005	1.44
11C103P001	Fragaria x ananassa	11C103	UC DAVIS	UCD_Valiant	20110101	Western US	University of California	California	DN	07C092P003	07C132P003	2
08C043P004	Fragaria x ananassa	08C043	UC DAVIS	08C043P004	20080101	Western US	University of California	California	SD	04C041P006	05C099P006	na
08C132P608	Fragaria x ananassa	08C132	UC DAVIS	Fronteras	20080101	Western US	University of California	California	SD	04C018P004	05C165P001	na
accession_name	species_name	population_name	organization_name	synonym	acquisition date	country of origin	institute name	state	Class	F parent	M parent	xf Score
21A137P047	Fragaria x ananassa	21A137	UC DAVIS	21A137P047	20210101	Western US	University of California	California	DN	18C449P015	18A917P739	1
18C449P015	Fragaria x ananassa	18C449	UC DAVIS	18C449P015	20180101	Western US	University of California	California	DN	12C115P005	08C123P001	3
18A917P739	Fragaria x ananassa	18A917	UC DAVIS	18A917P739	20180101	Western US	University of California	California	SD	89C206P002	PI551941	1.25
12C115P005	Fragaria x ananassa	12C115	UC DAVIS	12C115P005	20120101	Western US	University of California	California	DN	08C132P608	09C180P001	3
08C123P001	Fragaria x ananassa	08C123	UC DAVIS	UCD_Royal_Royce	20080101	Western US	University of California	California	DN	05C099P006	04C009P005	1.44
89C206P002	Fragaria x ananassa	89C206	UC DAVIS	89C206P002	19890101	Western US	University of California	California	SD	83C076P001	86C169P001	3
PI551941	Fragaria x ananassa	NA	UC DAVIS	MDUS_4987	19780101	Southern US	USDA, Beltsville, Maryland	Maryland		PI551930	EB_46	5
