# Supplementary material for: Genetic architecture of angular leaf spot resistance in cultivated strawberry shaped by epistasis and genotype‐by‐environment interactions
Source: Plant Genome. 2026 May 6;19:e70246. doi: 10.1002/tpg2.70246 (PMC13150400; doi:10.1002/tpg2.70246)
Supplement: Supplementary file 5 — Supplemental File S3. Significant epistatic interactions from the two‐dimensional QTL scan. [file TPG2-19-e70246-s004.csv]

#	chr1	chr2	pos1f	pos2f	lod.full	lod.fv1	lod.int
1	2D	6B	198.7801336	49.86859345	9.136274363	5.445002991	3.46960784
2	2B	4C	161.4830711	192.2357186	8.511801317	6.383110636	4.386833654
3	6A	7B	170.6488168	169.961577	7.881227211	5.569229252	4.258106316
4	3A	4D	235.3277827	279.2265092	7.444153401	6.166314121	4.830405864
5	2B	2B	31.27718692	246.3929846	7.439096912	5.310406231	3.982908285
6	4B	5B	86.31107452	106.8779266	7.206174554	5.679038931	4.268359003
7	4C	5A	197.9540265	24.90145794	7.101951394	5.306645439	3.072660517
8	1A	3A	230.4206962	336.7608844	7.009060692	5.984972261	4.852912595
9	2C	7D	96.81425832	143.4205857	6.79434086	5.517478378	4.3996037
10	3A	7B	283.6471398	119.2535184	6.665793994	5.475721599	4.437370238
11	6D	7B	174.9379903	245.0649686	6.620888265	5.430815871	4.710469103
12	3C	7D	188.9489892	143.4205857	6.441546862	5.145570447	3.621476874
13	1C	7B	83.442863	155.0115307	6.431904165	5.241831771	3.84320367
14	2C	3A	134.007888	263.4225636	6.409335358	5.132472876	3.482070596
15	3A	3C	260.8324975	250.782741	6.383251391	5.087274976	3.899332321
16	6C	7A	70.71970281	71.12612061	6.33004492	5.136470145	3.955877158
17	3C	5D	5.996247539	110.6138049	6.314968826	4.958684438	4.068843916
18	1B	4D	8.303448397	50.4157272	6.296268605	4.867783996	3.725199469
19	1B	3A	8.303448397	268.2578405	6.211823136	4.783338528	3.668015759
20	4D	7A	282.3047573	3.939151161	6.091990996	4.814151716	3.329004261
